# Supplementary material for: Homoleptic seven-coordinate Ti(0) and Zr(0) through a new stabilization mode
Source: Chem Sci. 2026 Mar 12;17(18):8989–97. doi: 10.1039/d6sc00226a (PMC13001666; doi:10.1039/d6sc00226a)
Supplement: SC-017-D6SC00226A-s002 [file SC-017-D6SC00226A-s002.cif]

# Supplementary Information (SI) for Chemical Science.
# This journal is © The Royal Society of Chemistry 2026

####################################################################### 
# 
# This file contains crystal structure data downloaded from the 
# Cambridge Structural Database (CSD) hosted by the Cambridge 
# Crystallographic Data Centre (CCDC).
# 
# Full information about CCDC data access policies and citation 
# guidelines are available at http://www.ccdc.cam.ac.uk/access/V1 
# 
# Audit and citation data items may have been added by the CCDC. 
# Please retain this information to preserve the provenance of 
# this file and to allow appropriate attribution of the data. 
# 
#######################################################################

data_mo_AntIv25_1_0m_a
_audit_block_doi                 10.5517/ccdc.csd.cc2pd46g
_database_code_depnum_ccdc_archive 'CCDC 2484315'
loop_
_citation_id
_citation_doi
_citation_year
1 10.1039/d6sc00226a 2026
loop_
_audit_author_name
_audit_author_address
'Johannes Stephan'
;Technical University of Munich
Germany
;
_audit_update_record             
;
2025-09-01 deposited with the CCDC.	2026-05-07 downloaded from the CCDC.
;
_audit_creation_method           
;FinalCif V154 by Daniel Kratzert, Freiburg 2025, 
https://dkratzert.de/finalcif.html
;

loop_
_publ_author_phone
''
''
''
''
''
''
''
''
''
'+49 (0)89 289 13081'
_shelx_SHELXL_version_number     2019/1
_chemical_name_systematic        ?
_chemical_name_common            ?
_chemical_formula_sum            'C63 H126 Ga7 N7 Ti'
_chemical_formula_moiety         ?
_chemical_formula_weight         1517.64
_chemical_melting_point          ?
_chemical_absolute_configuration ?
_space_group_crystal_system      monoclinic
_space_group_IT_number           9
_space_group_name_H-M_alt        'C c'
_space_group_name_Hall           'C -2yc'
_shelx_space_group_comment       
;
The symmetry employed for this shelxl refinement is uniquely defined
by the following loop, which should always be used as a source of
symmetry information in preference to the above space-group names.
They are only intended as comments.
;

loop_
_space_group_symop_operation_xyz
'x, y, z'
'x, -y, z+1/2'
'x+1/2, y+1/2, z'
'x+1/2, -y+1/2, z+1/2'

_cell_length_a                   15.2706(8)
_cell_length_b                   21.8702(12)
_cell_length_c                   23.1045(12)
_cell_angle_alpha                90
_cell_angle_beta                 109.273(2)
_cell_angle_gamma                90
_cell_volume                     7283.8(7)
_cell_formula_units_Z            4
_cell_measurement_temperature    100(2)
_cell_measurement_reflns_used    9671
_cell_measurement_theta_min      2.827
_cell_measurement_theta_max      26.351
_exptl_crystal_description       block
_exptl_crystal_colour            orange
_exptl_crystal_recrystallization_method ?
_exptl_crystal_density_meas      ?
_exptl_crystal_density_method    ?
_exptl_crystal_density_diffrn    1.384
_exptl_crystal_F_000             3168
_exptl_crystal_size_max          0.215
_exptl_crystal_size_mid          0.142
_exptl_crystal_size_min          0.129
_exptl_absorpt_coefficient_mu    2.691
_exptl_absorpt_correction_type   multi-scan
_exptl_absorpt_correction_T_min  0.6872
_exptl_absorpt_correction_T_max  0.7454
_exptl_absorpt_process_details   'SADABS 2016/2 (Bruker, 2016)'
_exptl_absorpt_special_details   ?
_shelx_estimated_absorpt_T_min   0.595
_shelx_estimated_absorpt_T_max   0.723
_exptl_transmission_factor_min   ?
_exptl_transmission_factor_max   ?
_exptl_special_details           
;
Diffractometer operator            Johannes Stephan
scanspeed                           1-10 s per frame
dx                                  50 mm
4834 frames measured in 17 data sets
phi-scans with delta_phi         = 0.5
omega-scans with delta_omega     = 0.5
shutterless mode
;
_diffrn_ambient_temperature      100(2)
_diffrn_ambient_environment      N~2~
_diffrn_radiation_type           MoK\a
_diffrn_radiation_wavelength     0.71073
_diffrn_radiation_source         'IMS microsource'
_diffrn_radiation_monochromator  'Helios optic'
_diffrn_measurement_ambient_temperature_device_make ?
_diffrn_radiation_probe          x-ray
_diffrn_source                   'IMS microsource'
_diffrn_source_type              ?
_diffrn_source_voltage           ?
_diffrn_source_current           ?
_diffrn_detector                 CPAD
_diffrn_detector_type            'Bruker PHOTON II'
_diffrn_detector_area_resol_mean 7.5
_diffrn_measurement_device       'three-angle diffractometer'
_diffrn_measurement_device_type  'Bruker D8 VENTURE Duo'
_diffrn_measurement_method       '\w and \f scans'
_diffrn_measurement_specimen_support 'MiTeGen micromount'
_diffrn_reflns_number            247717
_diffrn_reflns_av_unetI/netI     0.0206
_diffrn_reflns_av_R_equivalents  0.0610
_diffrn_reflns_theta_min         1.862
_diffrn_reflns_theta_max         26.393
_diffrn_reflns_theta_full        25.242
_diffrn_reflns_limit_h_min       -19
_diffrn_reflns_limit_h_max       19
_diffrn_reflns_limit_k_min       -27
_diffrn_reflns_limit_k_max       27
_diffrn_reflns_limit_l_min       -28
_diffrn_reflns_limit_l_max       28
_diffrn_measured_fraction_theta_max 0.999
_diffrn_measured_fraction_theta_full 0.999
_diffrn_reflns_Laue_measured_fraction_max 0.999
_diffrn_reflns_Laue_measured_fraction_full 0.999
_diffrn_reflns_point_group_measured_fraction_max 0.999
_diffrn_reflns_point_group_measured_fraction_full 0.999
_reflns_number_total             14879
_reflns_number_gt                13784
_reflns_threshold_expression     'I > 2\s(I)'
_reflns_Friedel_coverage         0.997
_reflns_Friedel_fraction_max     0.998
_reflns_Friedel_fraction_full    0.999
_reflns_special_details          
;
 Reflections were merged by SHELXL according to the crystal
 class for the calculation of statistics and refinement.
 
 _reflns_Friedel_fraction is defined as the number of unique
 Friedel pairs measured divided by the number that would be
 possible theoretically, ignoring centric projections and
 systematic absences.
;
_computing_data_collection       
'Bruker BIS V6.2.16/2021-10-23 && APEX4 2022.10-0'
_computing_cell_refinement       'SAINT V8.40B'
_computing_data_reduction        'SAINT V8.40B'
_computing_structure_solution    'SHELXT (Sheldrick, 2015)'
_computing_structure_refinement  
'SHELXL (Sheldrick, 2015), SHELXLE (Huebschle, 2011)'
_computing_molecular_graphics    
;Mercury (Macrae, 2008), PLATON
(Spek, 2011)
;
_computing_publication_material  'PLATON (Spek, 2011), enCIFer (Allen, 2004)'
_refine_special_details          ?
_refine_ls_structure_factor_coef Fsqd
_refine_ls_matrix_type           full
_refine_ls_weighting_scheme      calc
_refine_ls_weighting_details     
'w=1/[\s^2^(Fo^2^)+(0.0379P)^2^+10.4748P] where P=(Fo^2^+2Fc^2^)/3'
_atom_sites_solution_primary     iterative
_atom_sites_solution_secondary   difmap
_atom_sites_solution_hydrogens   geom
_refine_ls_hydrogen_treatment    constr
_refine_ls_number_reflns         14879
_refine_ls_number_parameters     1381
_refine_ls_number_restraints     5626
_refine_ls_R_factor_all          0.0308
_refine_ls_R_factor_gt           0.0252
_refine_ls_wR_factor_ref         0.0655
_refine_ls_wR_factor_gt          0.0628
_refine_ls_goodness_of_fit_ref   1.035
_refine_ls_restrained_S_all      1.011
_refine_ls_shift/su_max          0.001
_refine_ls_shift/su_mean         0.000
_refine_diff_density_max         0.983
_refine_diff_density_min         -0.640
_refine_diff_density_rms         0.063
_refine_ls_extinction_method     none
_refine_ls_extinction_coef       .
_refine_ls_abs_structure_Flack   -0.008(2)
_refine_ls_abs_structure_details 
;
 Flack x determined using 6537 quotients [(I+)-(I-)]/[(I+)+(I-)]
 (Parsons, Flack and Wagner, Acta Cryst. B69 (2013) 249-259).
;

loop_
_atom_type_symbol
_atom_type_description
_atom_type_scat_dispersion_real
_atom_type_scat_dispersion_imag
_atom_type_scat_source
C C 0.0033 0.0016 'International Tables Vol C Tables 4.2.6.8 and 6.1.1.4'
Ga Ga 0.2307 1.6083 'International Tables Vol C Tables 4.2.6.8 and 6.1.1.4'
N N 0.0061 0.0033 'International Tables Vol C Tables 4.2.6.8 and 6.1.1.4'
Ti Ti 0.2776 0.4457 'International Tables Vol C Tables 4.2.6.8 and 6.1.1.4'
H H 0.0000 0.0000 'International Tables Vol C Tables 4.2.6.8 and 6.1.1.4'

_geom_special_details            
;
 All esds (except the esd in the dihedral angle between two l.s. planes)
 are estimated using the full covariance matrix.  The cell esds are taken
 into account individually in the estimation of esds in distances, angles
 and torsion angles; correlations between esds in cell parameters are only
 used when they are defined by crystal symmetry.  An approximate (isotropic)
 treatment of cell esds is used for estimating esds involving l.s. planes.
;
_diffrn_measurement_ambient_temperature_make 'Oxford Cryostream'

loop_
_atom_site_label
_atom_site_type_symbol
_atom_site_fract_x
_atom_site_fract_y
_atom_site_fract_z
_atom_site_U_iso_or_equiv
_atom_site_adp_type
_atom_site_occupancy
_atom_site_site_symmetry_order
_atom_site_calc_flag
_atom_site_refinement_flags_posn
_atom_site_refinement_flags_adp
_atom_site_refinement_flags_occupancy
_atom_site_disorder_assembly
_atom_site_disorder_group
Ga1 Ga 0.62830(3) 0.73435(2) 0.49881(2) 0.02699(12) Uani 1 1 d . . . . .
Ga2 Ga 0.64471(3) 0.66897(2) 0.61670(2) 0.02411(11) Uani 1 1 d . . . . .
Ga3 Ga 0.48336(3) 0.62500(3) 0.51980(2) 0.02498(11) Uani 1 1 d . . . . .
Ga4 Ga 0.73298(3) 0.64191(2) 0.45275(2) 0.02753(12) Uani 1 1 d . . . . .
Ga5 Ga 0.80001(3) 0.60808(2) 0.58686(2) 0.02755(12) Uani 1 1 d . . . . .
Ga6 Ga 0.64929(4) 0.51565(2) 0.54080(2) 0.02705(12) Uani 1 1 d . . . . .
Ga7 Ga 0.54780(3) 0.58105(2) 0.42291(2) 0.02410(11) Uani 1 1 d . . . . .
Ti1 Ti 0.64262(5) 0.62499(4) 0.51979(3) 0.01929(15) Uani 1 1 d . . . . .
N1 N 0.6253(6) 0.8175(5) 0.4802(4) 0.031(2) Uani 0.663(5) 1 d D U P A 1
C1 C 0.5477(6) 0.8415(4) 0.4287(4) 0.046(2) Uani 0.663(5) 1 d D U P A 1
C2 C 0.5821(8) 0.8841(4) 0.3881(4) 0.056(2) Uani 0.663(5) 1 d D U P A 1
H2A H 0.613155 0.859229 0.364763 0.068 Uiso 0.663(5) 1 calc R U P A 1
H2B H 0.527951 0.904249 0.358176 0.068 Uiso 0.663(5) 1 calc R U P A 1
C3 C 0.6492(7) 0.9331(4) 0.4236(4) 0.050(2) Uani 0.663(5) 1 d D U P A 1
H3A H 0.673353 0.956326 0.395288 0.060 Uiso 0.663(5) 1 calc R U P A 1
H3B H 0.616550 0.961951 0.442361 0.060 Uiso 0.663(5) 1 calc R U P A 1
C4 C 0.7287(12) 0.9034(7) 0.4730(8) 0.044(3) Uani 0.663(5) 1 d D U P A 1
H4A H 0.769663 0.935744 0.497617 0.053 Uiso 0.663(5) 1 calc R U P A 1
H4B H 0.765617 0.878751 0.453421 0.053 Uiso 0.663(5) 1 calc R U P A 1
C5 C 0.6962(9) 0.8616(7) 0.5163(7) 0.033(2) Uani 0.663(5) 1 d D U P A 1
C6 C 0.5017(8) 0.7859(5) 0.3883(5) 0.068(3) Uani 0.663(5) 1 d D U P A 1
H6A H 0.453149 0.800391 0.351346 0.102 Uiso 0.663(5) 1 calc R U P A 1
H6B H 0.474280 0.758913 0.411474 0.102 Uiso 0.663(5) 1 calc R U P A 1
H6C H 0.548701 0.763411 0.376488 0.102 Uiso 0.663(5) 1 calc R U P A 1
C7 C 0.4738(7) 0.8726(5) 0.4491(6) 0.061(3) Uani 0.663(5) 1 d D U P A 1
H7A H 0.424379 0.888011 0.413046 0.091 Uiso 0.663(5) 1 calc R U P A 1
H7B H 0.501585 0.906776 0.476385 0.091 Uiso 0.663(5) 1 calc R U P A 1
H7C H 0.447744 0.843122 0.470866 0.091 Uiso 0.663(5) 1 calc R U P A 1
C8 C 0.7798(11) 0.8242(9) 0.5546(7) 0.041(4) Uani 0.663(5) 1 d D U P A 1
H8A H 0.830191 0.851910 0.576695 0.061 Uiso 0.663(5) 1 calc R U P A 1
H8B H 0.800608 0.797643 0.527600 0.061 Uiso 0.663(5) 1 calc R U P A 1
H8C H 0.762115 0.799131 0.584155 0.061 Uiso 0.663(5) 1 calc R U P A 1
C9 C 0.6631(12) 0.9020(7) 0.5594(8) 0.043(3) Uani 0.663(5) 1 d D U P A 1
H9A H 0.716400 0.923124 0.588223 0.064 Uiso 0.663(5) 1 calc R U P A 1
H9B H 0.633133 0.876492 0.582323 0.064 Uiso 0.663(5) 1 calc R U P A 1
H9C H 0.618609 0.932287 0.535266 0.064 Uiso 0.663(5) 1 calc R U P A 1
N1A N 0.6100(11) 0.8206(10) 0.4928(9) 0.029(3) Uani 0.337(5) 1 d D U P A 2
C1A C 0.6904(16) 0.8615(13) 0.5205(13) 0.032(3) Uani 0.337(5) 1 d D U P A 2
C2A C 0.6652(18) 0.9116(14) 0.5588(14) 0.035(4) Uani 0.337(5) 1 d D U P A 2
H2AA H 0.655207 0.892664 0.595076 0.042 Uiso 0.337(5) 1 calc R U P A 2
H2AB H 0.717602 0.940591 0.573669 0.042 Uiso 0.337(5) 1 calc R U P A 2
C3A C 0.5786(10) 0.9463(7) 0.5225(8) 0.040(3) Uani 0.337(5) 1 d D U P A 2
H3AA H 0.589720 0.968425 0.488160 0.048 Uiso 0.337(5) 1 calc R U P A 2
H3AB H 0.562738 0.976728 0.549186 0.048 Uiso 0.337(5) 1 calc R U P A 2
C4A C 0.4977(10) 0.9009(6) 0.4972(8) 0.041(3) Uani 0.337(5) 1 d D U P A 2
H4AA H 0.482436 0.882569 0.531838 0.049 Uiso 0.337(5) 1 calc R U P A 2
H4AB H 0.442243 0.923421 0.471369 0.049 Uiso 0.337(5) 1 calc R U P A 2
C5A C 0.5204(9) 0.8498(6) 0.4590(6) 0.030(3) Uani 0.337(5) 1 d D U P A 2
C6A C 0.768(2) 0.8239(17) 0.5674(14) 0.034(6) Uani 0.337(5) 1 d D U P A 2
H6AA H 0.816828 0.851439 0.591371 0.051 Uiso 0.337(5) 1 calc R U P A 2
H6AB H 0.793331 0.794193 0.545668 0.051 Uiso 0.337(5) 1 calc R U P A 2
H6AC H 0.741299 0.802208 0.595032 0.051 Uiso 0.337(5) 1 calc R U P A 2
C7A C 0.730(2) 0.8896(12) 0.4738(14) 0.032(4) Uani 0.337(5) 1 d D U P A 2
H7AA H 0.786857 0.912165 0.495436 0.048 Uiso 0.337(5) 1 calc R U P A 2
H7AB H 0.684357 0.917565 0.446959 0.048 Uiso 0.337(5) 1 calc R U P A 2
H7AC H 0.744252 0.857032 0.449161 0.048 Uiso 0.337(5) 1 calc R U P A 2
C8A C 0.4433(10) 0.8015(6) 0.4485(8) 0.037(3) Uani 0.337(5) 1 d D U P A 2
H8AA H 0.382644 0.820958 0.429880 0.055 Uiso 0.337(5) 1 calc R U P A 2
H8AB H 0.446301 0.783223 0.487864 0.055 Uiso 0.337(5) 1 calc R U P A 2
H8AC H 0.451747 0.769533 0.421095 0.055 Uiso 0.337(5) 1 calc R U P A 2
C9A C 0.5185(13) 0.8739(8) 0.3964(7) 0.045(4) Uani 0.337(5) 1 d D U P A 2
H9AA H 0.454873 0.885192 0.372082 0.067 Uiso 0.337(5) 1 calc R U P A 2
H9AB H 0.540746 0.842000 0.374824 0.067 Uiso 0.337(5) 1 calc R U P A 2
H9AC H 0.558724 0.909873 0.402074 0.067 Uiso 0.337(5) 1 calc R U P A 2
N2 N 0.6286(11) 0.6976(6) 0.6881(6) 0.032(2) Uani 0.606(18) 1 d D U P B 1
C10 C 0.6680(8) 0.6630(6) 0.7462(5) 0.041(2) Uani 0.606(18) 1 d D U P B 1
C11 C 0.6070(9) 0.6720(7) 0.7864(6) 0.049(3) Uani 0.606(18) 1 d D U P B 1
H11A H 0.637048 0.652508 0.826753 0.059 Uiso 0.606(18) 1 calc R U P B 1
H11B H 0.546482 0.651570 0.766874 0.059 Uiso 0.606(18) 1 calc R U P B 1
C12 C 0.5906(13) 0.7401(7) 0.7957(8) 0.056(3) Uani 0.606(18) 1 d D U P B 1
H12A H 0.553503 0.744627 0.823464 0.067 Uiso 0.606(18) 1 calc R U P B 1
H12B H 0.650666 0.761182 0.814471 0.067 Uiso 0.606(18) 1 calc R U P B 1
C13 C 0.5394(10) 0.7676(6) 0.7340(7) 0.048(3) Uani 0.606(18) 1 d D U P B 1
H13A H 0.526386 0.811246 0.739245 0.057 Uiso 0.606(18) 1 calc R U P B 1
H13B H 0.479336 0.746356 0.715827 0.057 Uiso 0.606(18) 1 calc R U P B 1
C14 C 0.5967(10) 0.7623(7) 0.6902(7) 0.038(2) Uani 0.606(18) 1 d D U P B 1
C15 C 0.6668(10) 0.5943(5) 0.7296(5) 0.054(3) Uani 0.606(18) 1 d D U P B 1
H15A H 0.679143 0.569574 0.766849 0.081 Uiso 0.606(18) 1 calc R U P B 1
H15B H 0.714648 0.586249 0.710893 0.081 Uiso 0.606(18) 1 calc R U P B 1
H15C H 0.605804 0.583508 0.700549 0.081 Uiso 0.606(18) 1 calc R U P B 1
C16 C 0.7691(8) 0.6812(9) 0.7815(5) 0.057(3) Uani 0.606(18) 1 d D U P B 1
H16A H 0.801024 0.647003 0.807216 0.085 Uiso 0.606(18) 1 calc R U P B 1
H16B H 0.769700 0.716815 0.807371 0.085 Uiso 0.606(18) 1 calc R U P B 1
H16C H 0.800934 0.691480 0.752195 0.085 Uiso 0.606(18) 1 calc R U P B 1
C17 C 0.5343(12) 0.7809(9) 0.6276(8) 0.037(3) Uani 0.606(18) 1 d D U P B 1
H17A H 0.513024 0.822934 0.628994 0.055 Uiso 0.606(18) 1 calc R U P B 1
H17B H 0.480687 0.753390 0.614382 0.055 Uiso 0.606(18) 1 calc R U P B 1
H17C H 0.568603 0.778381 0.598497 0.055 Uiso 0.606(18) 1 calc R U P B 1
C18 C 0.6782(11) 0.8078(8) 0.7116(9) 0.061(4) Uani 0.606(18) 1 d D U P B 1
H18A H 0.657545 0.848253 0.694191 0.092 Uiso 0.606(18) 1 calc R U P B 1
H18B H 0.728978 0.793674 0.697845 0.092 Uiso 0.606(18) 1 calc R U P B 1
H18C H 0.700012 0.810410 0.756488 0.092 Uiso 0.606(18) 1 calc R U P B 1
N2A N 0.6359(19) 0.7061(10) 0.6890(10) 0.037(3) Uani 0.394(18) 1 d D U P B 2
C10A C 0.6912(12) 0.6807(8) 0.7493(8) 0.043(3) Uani 0.394(18) 1 d D U P B 2
C11A C 0.6313(15) 0.6745(11) 0.7906(11) 0.053(3) Uani 0.394(18) 1 d D U P B 2
H11C H 0.588180 0.639749 0.775617 0.063 Uiso 0.394(18) 1 calc R U P B 2
H11D H 0.672177 0.664307 0.832524 0.063 Uiso 0.394(18) 1 calc R U P B 2
C12A C 0.5747(18) 0.7309(11) 0.7940(11) 0.048(3) Uani 0.394(18) 1 d D U P B 2
H12C H 0.531694 0.721067 0.816679 0.057 Uiso 0.394(18) 1 calc R U P B 2
H12D H 0.616632 0.764001 0.816220 0.057 Uiso 0.394(18) 1 calc R U P B 2
C13A C 0.5202(13) 0.7520(11) 0.7299(10) 0.046(3) Uani 0.394(18) 1 d D U P B 2
H13C H 0.487874 0.790569 0.732656 0.055 Uiso 0.394(18) 1 calc R U P B 2
H13D H 0.472371 0.720988 0.710386 0.055 Uiso 0.394(18) 1 calc R U P B 2
C14A C 0.5809(14) 0.7626(10) 0.6887(11) 0.038(3) Uani 0.394(18) 1 d D U P B 2
C15A C 0.7170(16) 0.6153(8) 0.7380(7) 0.053(4) Uani 0.394(18) 1 d D U P B 2
H15D H 0.714940 0.589041 0.771896 0.079 Uiso 0.394(18) 1 calc R U P B 2
H15E H 0.779736 0.614814 0.735355 0.079 Uiso 0.394(18) 1 calc R U P B 2
H15F H 0.672851 0.600131 0.699485 0.079 Uiso 0.394(18) 1 calc R U P B 2
C16A C 0.7801(12) 0.7155(11) 0.7824(8) 0.051(4) Uani 0.394(18) 1 d D U P B 2
H16D H 0.817629 0.691870 0.817926 0.077 Uiso 0.394(18) 1 calc R U P B 2
H16E H 0.764453 0.755198 0.796144 0.077 Uiso 0.394(18) 1 calc R U P B 2
H16F H 0.815343 0.721989 0.754317 0.077 Uiso 0.394(18) 1 calc R U P B 2
C17A C 0.5138(17) 0.7724(14) 0.6242(11) 0.034(5) Uani 0.394(18) 1 d D U P B 2
H17D H 0.470010 0.805010 0.624702 0.051 Uiso 0.394(18) 1 calc R U P B 2
H17E H 0.479571 0.734465 0.609382 0.051 Uiso 0.394(18) 1 calc R U P B 2
H17F H 0.548421 0.784021 0.596978 0.051 Uiso 0.394(18) 1 calc R U P B 2
C18A C 0.6422(15) 0.8194(9) 0.7078(11) 0.049(5) Uani 0.394(18) 1 d D U P B 2
H18D H 0.604571 0.856160 0.693546 0.073 Uiso 0.394(18) 1 calc R U P B 2
H18E H 0.691664 0.817883 0.689473 0.073 Uiso 0.394(18) 1 calc R U P B 2
H18F H 0.669753 0.820518 0.752549 0.073 Uiso 0.394(18) 1 calc R U P B 2
N3 N 0.3626(10) 0.6309(6) 0.5218(6) 0.0369(18) Uani 0.544(5) 1 d D U P C 1
C19 C 0.2885(11) 0.6505(8) 0.4663(7) 0.0438(16) Uani 0.544(5) 1 d D U P C 1
C20 C 0.2099(7) 0.6811(6) 0.4810(5) 0.0525(19) Uani 0.544(5) 1 d D U P C 1
H20A H 0.157927 0.689339 0.442736 0.063 Uiso 0.544(5) 1 calc R U P C 1
H20B H 0.230981 0.720490 0.502115 0.063 Uiso 0.544(5) 1 calc R U P C 1
C21 C 0.1779(8) 0.6376(7) 0.5229(5) 0.0573(19) Uani 0.544(5) 1 d D U P C 1
H21A H 0.124767 0.655763 0.532257 0.069 Uiso 0.544(5) 1 calc R U P C 1
H21B H 0.157847 0.598034 0.501861 0.069 Uiso 0.544(5) 1 calc R U P C 1
C22 C 0.2592(7) 0.6274(7) 0.5825(5) 0.0596(18) Uani 0.544(5) 1 d D U P C 1
H22A H 0.276895 0.667053 0.603797 0.071 Uiso 0.544(5) 1 calc R U P C 1
H22B H 0.238736 0.600033 0.609678 0.071 Uiso 0.544(5) 1 calc R U P C 1
C23 C 0.3401(10) 0.6008(8) 0.5722(7) 0.0427(16) Uani 0.544(5) 1 d D U P C 1
C24 C 0.3269(9) 0.7094(6) 0.4417(6) 0.062(3) Uani 0.544(5) 1 d D U P C 1
H24A H 0.280917 0.742362 0.433865 0.093 Uiso 0.544(5) 1 calc R U P C 1
H24B H 0.338546 0.699226 0.403568 0.093 Uiso 0.544(5) 1 calc R U P C 1
H24C H 0.384843 0.722914 0.472495 0.093 Uiso 0.544(5) 1 calc R U P C 1
C25 C 0.2572(10) 0.6054(7) 0.4177(6) 0.070(3) Uani 0.544(5) 1 d D U P C 1
H25A H 0.214591 0.624709 0.380874 0.104 Uiso 0.544(5) 1 calc R U P C 1
H25B H 0.225205 0.572144 0.430918 0.104 Uiso 0.544(5) 1 calc R U P C 1
H25C H 0.310839 0.588912 0.408475 0.104 Uiso 0.544(5) 1 calc R U P C 1
C26 C 0.4249(6) 0.6011(5) 0.6294(4) 0.0327(13) Uani 0.544(5) 1 d D U P C 1
H26A H 0.409218 0.582736 0.663467 0.049 Uiso 0.544(5) 1 calc R U P C 1
H26B H 0.445765 0.643259 0.639886 0.049 Uiso 0.544(5) 1 calc R U P C 1
H26C H 0.474654 0.577382 0.622017 0.049 Uiso 0.544(5) 1 calc R U P C 1
C27 C 0.3296(11) 0.5309(6) 0.5526(6) 0.073(3) Uani 0.544(5) 1 d D U P C 1
H27A H 0.313954 0.506876 0.583695 0.110 Uiso 0.544(5) 1 calc R U P C 1
H27B H 0.388169 0.516025 0.549105 0.110 Uiso 0.544(5) 1 calc R U P C 1
H27C H 0.280149 0.526550 0.513027 0.110 Uiso 0.544(5) 1 calc R U P C 1
N3A N 0.3607(12) 0.6178(7) 0.5173(7) 0.0375(19) Uani 0.456(5) 1 d D U P C 2
C19A C 0.3427(12) 0.5983(8) 0.5730(8) 0.0423(17) Uani 0.456(5) 1 d D U P C 2
C20A C 0.2491(7) 0.5679(7) 0.5593(5) 0.0468(18) Uani 0.456(5) 1 d D U P C 2
H20C H 0.252052 0.526320 0.543171 0.056 Uiso 0.456(5) 1 calc R U P C 2
H20D H 0.234843 0.563811 0.597892 0.056 Uiso 0.456(5) 1 calc R U P C 2
C21A C 0.1731(10) 0.6026(9) 0.5141(7) 0.062(2) Uani 0.456(5) 1 d D U P C 2
H21C H 0.159052 0.639447 0.534283 0.075 Uiso 0.456(5) 1 calc R U P C 2
H21D H 0.116590 0.576822 0.501050 0.075 Uiso 0.456(5) 1 calc R U P C 2
C22A C 0.1963(8) 0.6222(8) 0.4573(6) 0.0574(19) Uani 0.456(5) 1 d D U P C 2
H22C H 0.191742 0.585722 0.430995 0.069 Uiso 0.456(5) 1 calc R U P C 2
H22D H 0.148407 0.651547 0.433862 0.069 Uiso 0.456(5) 1 calc R U P C 2
C23A C 0.2882(13) 0.6503(9) 0.4681(8) 0.0432(17) Uani 0.456(5) 1 d D U P C 2
C24A C 0.4052(7) 0.5391(5) 0.5981(5) 0.0306(15) Uani 0.456(5) 1 d D U P C 2
H24D H 0.364955 0.503854 0.596852 0.046 Uiso 0.456(5) 1 calc R U P C 2
H24E H 0.445204 0.546265 0.640423 0.046 Uiso 0.456(5) 1 calc R U P C 2
H24F H 0.443611 0.530890 0.572364 0.046 Uiso 0.456(5) 1 calc R U P C 2
C25A C 0.3610(8) 0.6432(5) 0.6224(5) 0.0327(13) Uani 0.456(5) 1 d D U P C 2
H25D H 0.356636 0.623385 0.659435 0.049 Uiso 0.456(5) 1 calc R U P C 2
H25E H 0.315107 0.676216 0.610058 0.049 Uiso 0.456(5) 1 calc R U P C 2
H25F H 0.423350 0.660203 0.630970 0.049 Uiso 0.456(5) 1 calc R U P C 2
C26A C 0.3159(7) 0.6491(6) 0.4106(4) 0.0306(15) Uani 0.456(5) 1 d D U P C 2
H26D H 0.266495 0.667628 0.376470 0.046 Uiso 0.456(5) 1 calc R U P C 2
H26E H 0.325464 0.606732 0.400354 0.046 Uiso 0.456(5) 1 calc R U P C 2
H26F H 0.373452 0.672300 0.417836 0.046 Uiso 0.456(5) 1 calc R U P C 2
C27A C 0.3001(12) 0.7195(7) 0.4884(7) 0.060(3) Uani 0.456(5) 1 d D U P C 2
H27D H 0.258908 0.744918 0.455714 0.090 Uiso 0.456(5) 1 calc R U P C 2
H27E H 0.364612 0.732064 0.496106 0.090 Uiso 0.456(5) 1 calc R U P C 2
H27F H 0.284298 0.724607 0.525883 0.090 Uiso 0.456(5) 1 calc R U P C 2
N4 N 0.7899(6) 0.6470(4) 0.3930(4) 0.0378(17) Uani 0.722(4) 1 d D U P D 1
C28 C 0.8104(8) 0.7071(5) 0.3712(5) 0.0488(19) Uani 0.722(4) 1 d D U P D 1
C29 C 0.8164(8) 0.7020(4) 0.3064(4) 0.062(2) Uani 0.722(4) 1 d D U P D 1
H29A H 0.753430 0.694798 0.276961 0.074 Uiso 0.722(4) 1 calc R U P D 1
H29B H 0.838899 0.741404 0.295449 0.074 Uiso 0.722(4) 1 calc R U P D 1
C30 C 0.8805(9) 0.6509(5) 0.2997(6) 0.068(2) Uani 0.722(4) 1 d D U P D 1
H30A H 0.879093 0.648173 0.256615 0.081 Uiso 0.722(4) 1 calc R U P D 1
H30B H 0.945070 0.659295 0.326025 0.081 Uiso 0.722(4) 1 calc R U P D 1
C31 C 0.8470(7) 0.5912(4) 0.3188(4) 0.0535(19) Uani 0.722(4) 1 d D U P D 1
H31A H 0.888270 0.557657 0.315095 0.064 Uiso 0.722(4) 1 calc R U P D 1
H31B H 0.783805 0.582280 0.290520 0.064 Uiso 0.722(4) 1 calc R U P D 1
C32 C 0.8449(7) 0.5928(5) 0.3846(5) 0.0404(18) Uani 0.722(4) 1 d D U P D 1
C33 C 0.7273(7) 0.7494(4) 0.3657(4) 0.051(2) Uani 0.722(4) 1 d D U P D 1
H33A H 0.737161 0.788986 0.348949 0.077 Uiso 0.722(4) 1 calc R U P D 1
H33B H 0.721485 0.755436 0.406303 0.077 Uiso 0.722(4) 1 calc R U P D 1
H33C H 0.670349 0.730694 0.338303 0.077 Uiso 0.722(4) 1 calc R U P D 1
C34 C 0.8966(7) 0.7389(5) 0.4137(5) 0.067(3) Uani 0.722(4) 1 d D U P D 1
H34A H 0.894935 0.782309 0.402811 0.101 Uiso 0.722(4) 1 calc R U P D 1
H34B H 0.952205 0.719938 0.409357 0.101 Uiso 0.722(4) 1 calc R U P D 1
H34C H 0.897951 0.734970 0.456253 0.101 Uiso 0.722(4) 1 calc R U P D 1
C35 C 0.7911(6) 0.5355(4) 0.3919(4) 0.0419(18) Uani 0.722(4) 1 d D U P D 1
H35A H 0.817278 0.499383 0.378561 0.063 Uiso 0.722(4) 1 calc R U P D 1
H35B H 0.725691 0.539811 0.366833 0.063 Uiso 0.722(4) 1 calc R U P D 1
H35C H 0.796046 0.530779 0.435076 0.063 Uiso 0.722(4) 1 calc R U P D 1
C36 C 0.9413(6) 0.5890(5) 0.4315(5) 0.061(2) Uani 0.722(4) 1 d D U P D 1
H36A H 0.972635 0.552248 0.423885 0.092 Uiso 0.722(4) 1 calc R U P D 1
H36B H 0.936606 0.586843 0.472771 0.092 Uiso 0.722(4) 1 calc R U P D 1
H36C H 0.977003 0.625274 0.428302 0.092 Uiso 0.722(4) 1 calc R U P D 1
N4A N 0.8198(15) 0.6478(9) 0.4082(10) 0.040(3) Uani 0.278(4) 1 d D U P D 2
C28A C 0.8544(17) 0.5888(11) 0.3928(11) 0.044(3) Uani 0.278(4) 1 d D U P D 2
C29A C 0.9383(15) 0.5992(9) 0.3719(10) 0.051(3) Uani 0.278(4) 1 d D U P D 2
H29C H 0.992350 0.609975 0.408056 0.061 Uiso 0.278(4) 1 calc R U P D 2
H29D H 0.952980 0.560432 0.354962 0.061 Uiso 0.278(4) 1 calc R U P D 2
C30A C 0.9249(19) 0.6485(10) 0.3244(11) 0.053(3) Uani 0.278(4) 1 d D U P D 2
H30C H 0.876629 0.635721 0.285859 0.064 Uiso 0.278(4) 1 calc R U P D 2
H30D H 0.983454 0.654898 0.315642 0.064 Uiso 0.278(4) 1 calc R U P D 2
C31A C 0.8960(16) 0.7076(9) 0.3467(11) 0.052(3) Uani 0.278(4) 1 d D U P D 2
H31C H 0.881067 0.737716 0.312873 0.063 Uiso 0.278(4) 1 calc R U P D 2
H31D H 0.949412 0.723688 0.380537 0.063 Uiso 0.278(4) 1 calc R U P D 2
C32A C 0.8128(17) 0.7024(11) 0.3693(11) 0.048(3) Uani 0.278(4) 1 d D U P D 2
C33A C 0.8921(16) 0.5500(10) 0.4522(9) 0.050(4) Uani 0.278(4) 1 d D U P D 2
H33D H 0.931256 0.517055 0.445666 0.075 Uiso 0.278(4) 1 calc R U P D 2
H33E H 0.839970 0.532459 0.462376 0.075 Uiso 0.278(4) 1 calc R U P D 2
H33F H 0.928792 0.576132 0.485971 0.075 Uiso 0.278(4) 1 calc R U P D 2
C34A C 0.7818(15) 0.5518(11) 0.3450(11) 0.058(5) Uani 0.278(4) 1 d D U P D 2
H34D H 0.807783 0.511913 0.340043 0.086 Uiso 0.278(4) 1 calc R U P D 2
H34E H 0.762969 0.573661 0.305778 0.086 Uiso 0.278(4) 1 calc R U P D 2
H34F H 0.727668 0.545791 0.358216 0.086 Uiso 0.278(4) 1 calc R U P D 2
C35A C 0.8112(17) 0.7588(9) 0.4077(10) 0.050(4) Uani 0.278(4) 1 d D U P D 2
H35D H 0.798829 0.795204 0.381526 0.075 Uiso 0.278(4) 1 calc R U P D 2
H35E H 0.871336 0.763217 0.440175 0.075 Uiso 0.278(4) 1 calc R U P D 2
H35F H 0.762289 0.754281 0.426256 0.075 Uiso 0.278(4) 1 calc R U P D 2
C36A C 0.7235(14) 0.7010(11) 0.3133(9) 0.055(5) Uani 0.278(4) 1 d D U P D 2
H36D H 0.737429 0.714385 0.276834 0.082 Uiso 0.278(4) 1 calc R U P D 2
H36E H 0.677442 0.728573 0.320463 0.082 Uiso 0.278(4) 1 calc R U P D 2
H36F H 0.698736 0.659322 0.307101 0.082 Uiso 0.278(4) 1 calc R U P D 2
N5 N 0.9165(6) 0.6029(4) 0.6466(4) 0.0361(18) Uani 0.722(4) 1 d D U P D 1
C37 C 0.9587(7) 0.5425(5) 0.6683(5) 0.049(2) Uani 0.722(4) 1 d D U P D 1
C38 C 1.0297(7) 0.5480(4) 0.7333(5) 0.065(2) Uani 0.722(4) 1 d D U P D 1
H38A H 0.996059 0.555229 0.762640 0.078 Uiso 0.722(4) 1 calc R U P D 1
H38B H 1.063455 0.508805 0.744331 0.078 Uiso 0.722(4) 1 calc R U P D 1
C39 C 1.1001(7) 0.5994(5) 0.7398(6) 0.071(3) Uani 0.722(4) 1 d D U P D 1
H39A H 1.141949 0.602043 0.782760 0.085 Uiso 0.722(4) 1 calc R U P D 1
H39B H 1.138104 0.591129 0.713251 0.085 Uiso 0.722(4) 1 calc R U P D 1
C40 C 1.0477(6) 0.6593(4) 0.7210(4) 0.054(2) Uani 0.722(4) 1 d D U P D 1
H40A H 1.092764 0.692782 0.724385 0.064 Uiso 0.722(4) 1 calc R U P D 1
H40B H 1.013096 0.668356 0.749381 0.064 Uiso 0.722(4) 1 calc R U P D 1
C41 C 0.9800(7) 0.6570(5) 0.6554(4) 0.0389(18) Uani 0.722(4) 1 d D U P D 1
C42 C 0.8814(6) 0.5004(4) 0.6740(4) 0.052(2) Uani 0.722(4) 1 d D U P D 1
H42A H 0.907424 0.460122 0.688630 0.079 Uiso 0.722(4) 1 calc R U P D 1
H42B H 0.833218 0.496186 0.633855 0.079 Uiso 0.722(4) 1 calc R U P D 1
H42C H 0.854327 0.518137 0.703210 0.079 Uiso 0.722(4) 1 calc R U P D 1
C43 C 1.0029(7) 0.5108(5) 0.6257(5) 0.067(3) Uani 0.722(4) 1 d D U P D 1
H43A H 1.013499 0.467606 0.637112 0.100 Uiso 0.722(4) 1 calc R U P D 1
H43B H 1.062164 0.530492 0.629497 0.100 Uiso 0.722(4) 1 calc R U P D 1
H43C H 0.961221 0.514008 0.583227 0.100 Uiso 0.722(4) 1 calc R U P D 1
C44 C 0.9191(5) 0.7147(3) 0.6481(4) 0.0422(18) Uani 0.722(4) 1 d D U P D 1
H44A H 0.958918 0.750819 0.660247 0.063 Uiso 0.722(4) 1 calc R U P D 1
H44B H 0.880153 0.711115 0.674214 0.063 Uiso 0.722(4) 1 calc R U P D 1
H44C H 0.879503 0.718791 0.605191 0.063 Uiso 0.722(4) 1 calc R U P D 1
C45 C 1.0287(7) 0.6615(5) 0.6081(5) 0.061(2) Uani 0.722(4) 1 d D U P D 1
H45A H 1.068135 0.698032 0.616202 0.092 Uiso 0.722(4) 1 calc R U P D 1
H45B H 0.982497 0.664360 0.567073 0.092 Uiso 0.722(4) 1 calc R U P D 1
H45C H 1.067172 0.625087 0.610542 0.092 Uiso 0.722(4) 1 calc R U P D 1
N5A N 0.9320(15) 0.6022(9) 0.6314(10) 0.039(4) Uani 0.278(4) 1 d D U P D 2
C37A C 0.9822(16) 0.6611(10) 0.6464(11) 0.042(3) Uani 0.278(4) 1 d D U P D 2
C38A C 1.0865(12) 0.6511(9) 0.6674(10) 0.048(3) Uani 0.278(4) 1 d D U P D 2
H38C H 1.104685 0.640741 0.631210 0.058 Uiso 0.278(4) 1 calc R U P D 2
H38D H 1.117755 0.689860 0.684602 0.058 Uiso 0.278(4) 1 calc R U P D 2
C39A C 1.1208(15) 0.6013(10) 0.7148(11) 0.051(4) Uani 0.278(4) 1 d D U P D 2
H39C H 1.188039 0.594849 0.723139 0.062 Uiso 0.278(4) 1 calc R U P D 2
H39D H 1.111602 0.613988 0.753475 0.062 Uiso 0.278(4) 1 calc R U P D 2
C40A C 1.0693(11) 0.5424(9) 0.6924(11) 0.052(3) Uani 0.278(4) 1 d D U P D 2
H40C H 1.088469 0.512128 0.726168 0.063 Uiso 0.278(4) 1 calc R U P D 2
H40D H 1.088515 0.526335 0.658389 0.063 Uiso 0.278(4) 1 calc R U P D 2
C41A C 0.9635(16) 0.5475(11) 0.6703(11) 0.048(3) Uani 0.278(4) 1 d D U P D 2
C42A C 0.9601(14) 0.6999(10) 0.5871(9) 0.049(4) Uani 0.278(4) 1 d D U P D 2
H42D H 1.007477 0.731614 0.592773 0.073 Uiso 0.278(4) 1 calc R U P D 2
H42E H 0.899093 0.719065 0.578294 0.073 Uiso 0.278(4) 1 calc R U P D 2
H42F H 0.959712 0.673401 0.552803 0.073 Uiso 0.278(4) 1 calc R U P D 2
C43A C 0.9573(15) 0.6987(11) 0.6939(11) 0.055(5) Uani 0.278(4) 1 d D U P D 2
H43D H 0.986344 0.739071 0.697480 0.083 Uiso 0.278(4) 1 calc R U P D 2
H43E H 0.979674 0.677813 0.733681 0.083 Uiso 0.278(4) 1 calc R U P D 2
H43F H 0.889780 0.703350 0.681393 0.083 Uiso 0.278(4) 1 calc R U P D 2
C44A C 0.9235(13) 0.4908(9) 0.6315(11) 0.052(5) Uani 0.278(4) 1 d D U P D 2
H44D H 0.935735 0.454527 0.657911 0.078 Uiso 0.278(4) 1 calc R U P D 2
H44E H 0.952877 0.485782 0.599941 0.078 Uiso 0.278(4) 1 calc R U P D 2
H44F H 0.856439 0.495781 0.611886 0.078 Uiso 0.278(4) 1 calc R U P D 2
C45A C 0.9298(15) 0.5476(11) 0.7262(9) 0.054(4) Uani 0.278(4) 1 d D U P D 2
H45D H 0.977686 0.529703 0.761531 0.081 Uiso 0.278(4) 1 calc R U P D 2
H45E H 0.872719 0.523430 0.716870 0.081 Uiso 0.278(4) 1 calc R U P D 2
H45F H 0.917422 0.589704 0.735806 0.081 Uiso 0.278(4) 1 calc R U P D 2
N6 N 0.6645(6) 0.4323(5) 0.5593(4) 0.0333(19) Uani 0.663(5) 1 d D U P A 1
C46 C 0.6387(7) 0.4086(4) 0.6113(4) 0.0449(18) Uani 0.663(5) 1 d D U P A 1
C47 C 0.7135(8) 0.3659(4) 0.6512(4) 0.055(2) Uani 0.663(5) 1 d D U P A 1
H47A H 0.768056 0.390636 0.674402 0.066 Uiso 0.663(5) 1 calc R U P A 1
H47B H 0.689538 0.345767 0.681323 0.066 Uiso 0.663(5) 1 calc R U P A 1
C48 C 0.7449(8) 0.3168(4) 0.6158(4) 0.052(2) Uani 0.663(5) 1 d D U P A 1
H48A H 0.797418 0.293580 0.643979 0.062 Uiso 0.663(5) 1 calc R U P A 1
H48B H 0.693381 0.287809 0.597228 0.062 Uiso 0.663(5) 1 calc R U P A 1
C49 C 0.7744(12) 0.3464(7) 0.5661(7) 0.045(3) Uani 0.663(5) 1 d D U P A 1
H49A H 0.790098 0.313940 0.541223 0.054 Uiso 0.663(5) 1 calc R U P A 1
H49B H 0.831232 0.370723 0.585449 0.054 Uiso 0.663(5) 1 calc R U P A 1
C50 C 0.6990(10) 0.3885(7) 0.5230(6) 0.033(2) Uani 0.663(5) 1 d D U P A 1
C51 C 0.6328(10) 0.4641(5) 0.6513(5) 0.065(3) Uani 0.663(5) 1 d D U P A 1
H51A H 0.621360 0.449774 0.688340 0.098 Uiso 0.663(5) 1 calc R U P A 1
H51B H 0.581959 0.490889 0.627989 0.098 Uiso 0.663(5) 1 calc R U P A 1
H51C H 0.691390 0.486819 0.662886 0.098 Uiso 0.663(5) 1 calc R U P A 1
C52 C 0.5442(8) 0.3782(5) 0.5902(6) 0.060(3) Uani 0.663(5) 1 d D U P A 1
H52A H 0.530140 0.362470 0.625901 0.089 Uiso 0.663(5) 1 calc R U P A 1
H52B H 0.544363 0.344379 0.562479 0.089 Uiso 0.663(5) 1 calc R U P A 1
H52C H 0.496954 0.408190 0.568702 0.089 Uiso 0.663(5) 1 calc R U P A 1
C53 C 0.7448(10) 0.4255(8) 0.4852(6) 0.040(3) Uani 0.663(5) 1 d D U P A 1
H53A H 0.771345 0.397653 0.462139 0.060 Uiso 0.663(5) 1 calc R U P A 1
H53B H 0.794198 0.450866 0.512481 0.060 Uiso 0.663(5) 1 calc R U P A 1
H53C H 0.698478 0.451782 0.456521 0.060 Uiso 0.663(5) 1 calc R U P A 1
C54 C 0.6233(13) 0.3475(7) 0.4801(7) 0.042(3) Uani 0.663(5) 1 d D U P A 1
H54A H 0.647554 0.327349 0.450653 0.064 Uiso 0.663(5) 1 calc R U P A 1
H54B H 0.569383 0.372512 0.457920 0.064 Uiso 0.663(5) 1 calc R U P A 1
H54C H 0.604627 0.316463 0.504330 0.064 Uiso 0.663(5) 1 calc R U P A 1
N6A N 0.6372(12) 0.4293(9) 0.5467(8) 0.031(3) Uani 0.337(5) 1 d D U P A 2
C46A C 0.6908(17) 0.3887(12) 0.5196(12) 0.033(3) Uani 0.337(5) 1 d D U P A 2
C47A C 0.627(2) 0.3389(15) 0.4811(14) 0.036(4) Uani 0.337(5) 1 d D U P A 2
H47C H 0.580933 0.358061 0.444839 0.044 Uiso 0.337(5) 1 calc R U P A 2
H47D H 0.664120 0.309764 0.466277 0.044 Uiso 0.337(5) 1 calc R U P A 2
C48A C 0.5753(11) 0.3040(7) 0.5167(8) 0.040(3) Uani 0.337(5) 1 d D U P A 2
H48C H 0.620162 0.280935 0.550479 0.048 Uiso 0.337(5) 1 calc R U P A 2
H48D H 0.532100 0.274420 0.489295 0.048 Uiso 0.337(5) 1 calc R U P A 2
C49A C 0.5207(11) 0.3490(7) 0.5432(8) 0.043(3) Uani 0.337(5) 1 d D U P A 2
H49C H 0.469753 0.367185 0.509021 0.051 Uiso 0.337(5) 1 calc R U P A 2
H49D H 0.492438 0.326212 0.569564 0.051 Uiso 0.337(5) 1 calc R U P A 2
C50A C 0.5816(10) 0.4005(6) 0.5808(6) 0.031(2) Uani 0.337(5) 1 d D U P A 2
C51A C 0.7190(17) 0.4264(15) 0.4718(12) 0.031(5) Uani 0.337(5) 1 d D U P A 2
H51D H 0.744561 0.399027 0.447849 0.047 Uiso 0.337(5) 1 calc R U P A 2
H51E H 0.765905 0.456710 0.492989 0.047 Uiso 0.337(5) 1 calc R U P A 2
H51F H 0.664320 0.447397 0.444312 0.047 Uiso 0.337(5) 1 calc R U P A 2
C52A C 0.7769(18) 0.3605(11) 0.5658(12) 0.029(4) Uani 0.337(5) 1 d D U P A 2
H52D H 0.811448 0.337572 0.543934 0.044 Uiso 0.337(5) 1 calc R U P A 2
H52E H 0.758347 0.332876 0.593016 0.044 Uiso 0.337(5) 1 calc R U P A 2
H52F H 0.816378 0.393043 0.590079 0.044 Uiso 0.337(5) 1 calc R U P A 2
C53A C 0.5146(11) 0.4486(6) 0.5907(8) 0.037(3) Uani 0.337(5) 1 d D U P A 2
H53D H 0.472367 0.429093 0.609127 0.056 Uiso 0.337(5) 1 calc R U P A 2
H53E H 0.478637 0.466656 0.551182 0.056 Uiso 0.337(5) 1 calc R U P A 2
H53F H 0.550085 0.480662 0.618099 0.056 Uiso 0.337(5) 1 calc R U P A 2
C54A C 0.6430(13) 0.3764(8) 0.6437(7) 0.044(3) Uani 0.337(5) 1 d D U P A 2
H54D H 0.603596 0.363088 0.667316 0.066 Uiso 0.337(5) 1 calc R U P A 2
H54E H 0.684396 0.409105 0.665994 0.066 Uiso 0.337(5) 1 calc R U P A 2
H54F H 0.679981 0.341833 0.637918 0.066 Uiso 0.337(5) 1 calc R U P A 2
N7 N 0.4610(10) 0.5518(5) 0.3516(5) 0.033(2) Uani 0.663(5) 1 d D U P A 1
C55 C 0.4423(7) 0.5861(5) 0.2933(5) 0.044(2) Uani 0.663(5) 1 d D U P A 1
C56 C 0.3414(7) 0.5762(6) 0.2527(6) 0.049(2) Uani 0.663(5) 1 d D U P A 1
H56A H 0.332781 0.593327 0.211576 0.059 Uiso 0.663(5) 1 calc R U P A 1
H56B H 0.300383 0.599076 0.270438 0.059 Uiso 0.663(5) 1 calc R U P A 1
C57 C 0.3111(11) 0.5085(6) 0.2456(7) 0.054(3) Uani 0.663(5) 1 d D U P A 1
H57A H 0.245115 0.505400 0.219792 0.064 Uiso 0.663(5) 1 calc R U P A 1
H57B H 0.348719 0.485397 0.225417 0.064 Uiso 0.663(5) 1 calc R U P A 1
C58 C 0.3244(8) 0.4822(5) 0.3077(6) 0.049(3) Uani 0.663(5) 1 d D U P A 1
H58A H 0.305984 0.438604 0.303374 0.059 Uiso 0.663(5) 1 calc R U P A 1
H58B H 0.283415 0.503903 0.326400 0.059 Uiso 0.663(5) 1 calc R U P A 1
C59 C 0.4264(7) 0.4875(6) 0.3509(6) 0.038(2) Uani 0.663(5) 1 d D U P A 1
C60 C 0.4576(9) 0.6550(5) 0.3099(5) 0.058(3) Uani 0.663(5) 1 d D U P A 1
H60A H 0.434409 0.679562 0.272456 0.088 Uiso 0.663(5) 1 calc R U P A 1
H60B H 0.524026 0.662800 0.329687 0.088 Uiso 0.663(5) 1 calc R U P A 1
H60C H 0.424137 0.665983 0.337975 0.088 Uiso 0.663(5) 1 calc R U P A 1
C61 C 0.5074(8) 0.5679(7) 0.2576(5) 0.062(3) Uani 0.663(5) 1 d D U P A 1
H61A H 0.470369 0.556261 0.215700 0.093 Uiso 0.663(5) 1 calc R U P A 1
H61B H 0.545923 0.533297 0.278042 0.093 Uiso 0.663(5) 1 calc R U P A 1
H61C H 0.547230 0.602670 0.256307 0.093 Uiso 0.663(5) 1 calc R U P A 1
C62 C 0.4271(10) 0.4701(8) 0.4139(6) 0.037(3) Uani 0.663(5) 1 d D U P A 1
H62A H 0.401067 0.428961 0.412724 0.056 Uiso 0.663(5) 1 calc R U P A 1
H62B H 0.389599 0.499340 0.427782 0.056 Uiso 0.663(5) 1 calc R U P A 1
H62C H 0.490963 0.470579 0.442339 0.056 Uiso 0.663(5) 1 calc R U P A 1
C63 C 0.4850(9) 0.4408(7) 0.3298(8) 0.065(4) Uani 0.663(5) 1 d D U P A 1
H63A H 0.478254 0.400336 0.345990 0.098 Uiso 0.663(5) 1 calc R U P A 1
H63B H 0.550394 0.453111 0.345102 0.098 Uiso 0.663(5) 1 calc R U P A 1
H63C H 0.463739 0.439324 0.284913 0.098 Uiso 0.663(5) 1 calc R U P A 1
N7A N 0.466(2) 0.5432(11) 0.3497(11) 0.036(3) Uani 0.337(5) 1 d D U P A 2
C55A C 0.4623(13) 0.5691(8) 0.2900(9) 0.043(3) Uani 0.337(5) 1 d D U P A 2
C56A C 0.3620(14) 0.5818(13) 0.2488(13) 0.053(4) Uani 0.337(5) 1 d D U P A 2
H56C H 0.335281 0.614911 0.266960 0.063 Uiso 0.337(5) 1 calc R U P A 2
H56D H 0.361731 0.595513 0.207883 0.063 Uiso 0.337(5) 1 calc R U P A 2
C57A C 0.303(2) 0.5242(12) 0.2420(12) 0.050(4) Uani 0.337(5) 1 d D U P A 2
H57C H 0.237726 0.533522 0.217968 0.060 Uiso 0.337(5) 1 calc R U P A 2
H57D H 0.325651 0.492414 0.219875 0.060 Uiso 0.337(5) 1 calc R U P A 2
C58A C 0.3091(14) 0.5009(11) 0.3051(11) 0.045(3) Uani 0.337(5) 1 d D U P A 2
H58C H 0.272079 0.462896 0.300197 0.053 Uiso 0.337(5) 1 calc R U P A 2
H58D H 0.280950 0.531587 0.325050 0.053 Uiso 0.337(5) 1 calc R U P A 2
C59A C 0.4090(15) 0.4875(11) 0.3478(11) 0.037(3) Uani 0.337(5) 1 d D U P A 2
C60A C 0.5024(15) 0.6338(8) 0.3019(7) 0.047(4) Uani 0.337(5) 1 d D U P A 2
H60D H 0.471026 0.659947 0.266747 0.070 Uiso 0.337(5) 1 calc R U P A 2
H60E H 0.568915 0.632499 0.307920 0.070 Uiso 0.337(5) 1 calc R U P A 2
H60F H 0.492785 0.650362 0.338807 0.070 Uiso 0.337(5) 1 calc R U P A 2
C61A C 0.5153(15) 0.5338(11) 0.2557(9) 0.049(4) Uani 0.337(5) 1 d D U P A 2
H61D H 0.512602 0.556062 0.218310 0.074 Uiso 0.337(5) 1 calc R U P A 2
H61E H 0.487365 0.493274 0.244700 0.074 Uiso 0.337(5) 1 calc R U P A 2
H61F H 0.580114 0.529306 0.281844 0.074 Uiso 0.337(5) 1 calc R U P A 2
C62A C 0.405(2) 0.4774(15) 0.4122(12) 0.033(5) Uani 0.337(5) 1 d D U P A 2
H62D H 0.357400 0.446980 0.410733 0.049 Uiso 0.337(5) 1 calc R U P A 2
H62E H 0.390133 0.516048 0.428187 0.049 Uiso 0.337(5) 1 calc R U P A 2
H62F H 0.465573 0.462697 0.438982 0.049 Uiso 0.337(5) 1 calc R U P A 2
C63A C 0.4502(15) 0.4302(11) 0.3291(14) 0.049(5) Uani 0.337(5) 1 d D U P A 2
H63D H 0.423286 0.393820 0.341496 0.074 Uiso 0.337(5) 1 calc R U P A 2
H63E H 0.517572 0.430057 0.349386 0.074 Uiso 0.337(5) 1 calc R U P A 2
H63F H 0.436076 0.429925 0.284571 0.074 Uiso 0.337(5) 1 calc R U P A 2

loop_
_atom_site_aniso_label
_atom_site_aniso_U_11
_atom_site_aniso_U_22
_atom_site_aniso_U_33
_atom_site_aniso_U_23
_atom_site_aniso_U_13
_atom_site_aniso_U_12
Ga1 0.0276(3) 0.0250(3) 0.0240(2) -0.00010(19) 0.0027(2) -0.0001(2)
Ga2 0.0167(2) 0.0381(3) 0.0166(2) -0.00481(19) 0.00429(17) -0.0011(2)
Ga3 0.0189(2) 0.0374(3) 0.0186(2) -0.0019(2) 0.00626(17) -0.0007(2)
Ga4 0.0294(3) 0.0313(3) 0.0273(3) 0.0016(2) 0.0167(2) -0.0015(2)
Ga5 0.0195(2) 0.0312(3) 0.0275(3) 0.0015(2) 0.00167(19) 0.0026(2)
Ga6 0.0351(3) 0.0249(3) 0.0239(2) -0.00002(19) 0.0135(2) 0.0000(2)
Ga7 0.0186(2) 0.0379(3) 0.0166(2) -0.0047(2) 0.00691(17) -0.0019(2)
Ti1 0.0170(3) 0.0245(4) 0.0163(3) -0.0009(3) 0.0056(3) -0.0003(3)
N1 0.026(3) 0.028(3) 0.033(4) 0.002(3) 0.002(3) 0.003(3)
C1 0.041(4) 0.039(4) 0.045(4) 0.002(3) -0.005(3) 0.012(3)
C2 0.067(5) 0.047(4) 0.041(4) 0.007(3) -0.001(4) 0.013(4)
C3 0.067(5) 0.040(4) 0.044(4) 0.013(3) 0.018(4) 0.008(4)
C4 0.048(5) 0.038(6) 0.051(5) 0.009(5) 0.024(4) -0.002(5)
C5 0.032(4) 0.028(3) 0.036(4) 0.000(3) 0.008(3) -0.004(3)
C6 0.060(6) 0.053(5) 0.057(5) -0.004(4) -0.026(5) 0.017(4)
C7 0.043(5) 0.040(5) 0.091(7) -0.003(5) 0.010(5) 0.006(4)
C8 0.034(5) 0.040(5) 0.040(7) 0.006(5) 0.002(5) -0.008(4)
C9 0.063(6) 0.026(5) 0.041(5) -0.004(4) 0.021(4) -0.011(4)
N1A 0.025(5) 0.026(5) 0.033(6) 0.003(4) 0.006(4) 0.002(4)
C1A 0.029(5) 0.029(5) 0.039(5) 0.001(5) 0.013(4) -0.004(4)
C2A 0.036(6) 0.031(7) 0.043(7) 0.000(6) 0.021(5) -0.007(5)
C3A 0.035(6) 0.029(6) 0.057(7) -0.008(5) 0.018(5) -0.004(5)
C4A 0.034(6) 0.032(6) 0.058(7) -0.001(5) 0.018(5) 0.003(5)
C5A 0.022(5) 0.024(5) 0.040(5) 0.003(4) 0.007(4) 0.006(4)
C6A 0.025(8) 0.036(8) 0.041(10) -0.002(7) 0.010(7) 0.000(7)
C7A 0.032(7) 0.018(8) 0.051(8) -0.004(6) 0.020(6) -0.006(6)
C8A 0.032(6) 0.023(6) 0.052(8) 0.004(5) 0.009(6) 0.005(5)
C9A 0.047(8) 0.033(7) 0.043(6) 0.004(5) 0.000(6) -0.005(6)
N2 0.031(4) 0.048(4) 0.022(3) -0.014(3) 0.013(3) -0.011(3)
C10 0.034(4) 0.065(5) 0.020(3) -0.008(3) 0.006(3) -0.018(4)
C11 0.042(5) 0.076(5) 0.031(4) -0.009(4) 0.014(4) -0.021(4)
C12 0.051(6) 0.074(5) 0.047(4) -0.022(4) 0.024(4) -0.024(5)
C13 0.045(5) 0.059(5) 0.047(4) -0.023(4) 0.026(4) -0.014(4)
C14 0.033(5) 0.043(4) 0.045(4) -0.021(3) 0.023(4) -0.014(3)
C15 0.059(7) 0.070(6) 0.024(4) 0.011(4) 0.002(5) -0.001(5)
C16 0.039(5) 0.093(9) 0.034(5) 0.001(6) 0.007(4) -0.017(6)
C17 0.034(8) 0.030(5) 0.055(5) -0.014(4) 0.025(5) -0.013(5)
C18 0.052(8) 0.061(8) 0.068(8) -0.023(6) 0.016(7) -0.030(6)
N2A 0.031(5) 0.050(5) 0.030(5) -0.007(4) 0.011(4) -0.004(5)
C10A 0.040(5) 0.060(6) 0.030(4) -0.007(4) 0.013(4) 0.000(5)
C11A 0.044(6) 0.078(6) 0.037(5) -0.015(5) 0.015(5) -0.015(5)
C12A 0.039(6) 0.075(6) 0.038(5) -0.026(5) 0.025(5) -0.019(6)
C13A 0.035(6) 0.062(6) 0.046(5) -0.027(5) 0.022(5) -0.014(5)
C14A 0.026(5) 0.044(5) 0.047(5) -0.018(4) 0.016(4) -0.004(4)
C15A 0.067(10) 0.061(8) 0.018(6) 0.007(5) -0.003(7) 0.009(7)
C16A 0.038(7) 0.076(11) 0.037(7) -0.011(8) 0.008(6) 0.001(7)
C17A 0.018(8) 0.039(10) 0.046(6) -0.010(6) 0.011(6) 0.005(8)
C18A 0.042(9) 0.052(8) 0.045(8) -0.014(6) 0.004(8) -0.008(7)
N3 0.022(3) 0.063(4) 0.028(3) 0.012(3) 0.012(2) 0.005(3)
C19 0.032(3) 0.069(3) 0.032(3) 0.007(3) 0.013(2) 0.018(3)
C20 0.031(3) 0.078(4) 0.043(3) -0.006(3) 0.004(3) 0.015(3)
C21 0.032(3) 0.096(4) 0.045(3) 0.002(3) 0.015(3) 0.001(3)
C22 0.037(3) 0.096(4) 0.045(3) 0.003(3) 0.013(3) -0.005(3)
C23 0.028(3) 0.067(3) 0.033(3) 0.011(3) 0.009(2) -0.014(3)
C24 0.049(5) 0.081(6) 0.054(5) 0.009(5) 0.012(4) 0.011(5)
C25 0.059(5) 0.086(6) 0.051(5) -0.008(5) 0.001(5) 0.024(5)
C26 0.030(3) 0.045(3) 0.025(3) 0.005(2) 0.012(2) -0.009(2)
C27 0.068(6) 0.072(5) 0.059(5) 0.006(5) -0.006(5) -0.015(5)
N3A 0.022(3) 0.063(4) 0.028(3) 0.011(3) 0.010(3) 0.003(3)
C19A 0.028(3) 0.066(3) 0.034(3) 0.008(3) 0.011(3) -0.010(3)
C20A 0.031(3) 0.079(4) 0.038(3) -0.002(3) 0.021(3) -0.013(3)
C21A 0.036(3) 0.103(5) 0.048(4) 0.004(4) 0.013(3) -0.004(4)
C22A 0.034(3) 0.094(4) 0.042(3) 0.004(3) 0.010(3) 0.005(3)
C23A 0.031(3) 0.069(3) 0.032(3) 0.007(3) 0.014(3) 0.016(3)
C24A 0.024(3) 0.046(3) 0.024(3) 0.006(3) 0.010(2) 0.002(3)
C25A 0.030(3) 0.045(3) 0.025(3) 0.005(2) 0.012(2) -0.009(2)
C26A 0.024(3) 0.046(3) 0.024(3) 0.006(3) 0.010(2) 0.002(3)
C27A 0.062(6) 0.072(6) 0.047(5) 0.001(5) 0.019(5) 0.014(5)
N4 0.048(4) 0.036(3) 0.041(4) 0.001(3) 0.029(3) -0.008(3)
C28 0.061(4) 0.046(4) 0.052(4) 0.005(3) 0.035(3) -0.013(3)
C29 0.084(5) 0.059(4) 0.060(4) 0.008(4) 0.050(4) -0.010(4)
C30 0.087(6) 0.070(5) 0.068(5) 0.007(4) 0.056(4) -0.009(4)
C31 0.067(4) 0.057(4) 0.054(4) -0.003(3) 0.044(3) -0.008(4)
C32 0.041(4) 0.046(4) 0.047(4) -0.003(3) 0.034(3) -0.005(3)
C33 0.075(5) 0.039(4) 0.047(4) 0.010(3) 0.031(4) -0.008(4)
C34 0.072(6) 0.058(6) 0.082(6) -0.008(5) 0.039(5) -0.028(5)
C35 0.053(4) 0.039(4) 0.050(4) 0.001(3) 0.038(4) 0.002(3)
C36 0.045(4) 0.068(6) 0.073(6) -0.011(5) 0.021(4) 0.006(4)
N4A 0.049(6) 0.042(5) 0.047(6) 0.001(5) 0.038(5) -0.002(5)
C28A 0.049(6) 0.045(5) 0.052(6) -0.007(5) 0.036(5) -0.002(5)
C29A 0.056(6) 0.054(6) 0.059(6) -0.003(5) 0.040(5) -0.004(5)
C30A 0.062(7) 0.061(6) 0.057(6) 0.001(5) 0.046(5) -0.004(6)
C31A 0.066(6) 0.058(6) 0.055(6) 0.007(5) 0.050(5) -0.004(5)
C32A 0.058(6) 0.048(5) 0.052(5) 0.006(5) 0.039(5) -0.003(5)
C33A 0.054(9) 0.052(9) 0.058(8) -0.001(7) 0.037(7) 0.011(8)
C34A 0.053(8) 0.057(9) 0.069(9) -0.019(8) 0.028(7) -0.005(7)
C35A 0.059(9) 0.050(8) 0.063(9) 0.008(7) 0.049(8) 0.000(7)
C36A 0.057(8) 0.060(10) 0.057(8) 0.010(7) 0.033(6) 0.007(7)
N5 0.027(3) 0.035(3) 0.039(4) 0.001(3) 0.001(3) 0.010(2)
C37 0.036(3) 0.047(4) 0.053(4) 0.005(3) -0.002(3) 0.017(3)
C38 0.049(4) 0.058(4) 0.064(4) 0.007(4) -0.014(4) 0.014(4)
C39 0.044(4) 0.067(5) 0.070(5) 0.006(4) -0.022(4) 0.014(4)
C40 0.033(3) 0.055(4) 0.053(4) -0.005(3) -0.012(3) 0.007(3)
C41 0.018(3) 0.046(4) 0.044(4) -0.004(3) -0.001(3) 0.003(3)
C42 0.054(4) 0.041(4) 0.049(4) 0.011(4) -0.001(4) 0.012(4)
C43 0.052(5) 0.057(5) 0.084(6) -0.010(5) 0.012(4) 0.021(4)
C44 0.025(3) 0.039(4) 0.050(4) 0.000(3) -0.005(3) -0.003(3)
C45 0.048(5) 0.070(6) 0.070(6) -0.011(5) 0.025(4) -0.014(4)
N5A 0.023(6) 0.038(5) 0.046(6) 0.001(5) -0.001(5) 0.002(4)
C37A 0.024(5) 0.043(5) 0.050(6) -0.004(5) 0.000(5) -0.001(5)
C38A 0.027(5) 0.053(6) 0.054(6) 0.001(5) 0.001(5) 0.000(5)
C39A 0.026(6) 0.061(6) 0.056(7) 0.005(6) -0.004(6) 0.005(5)
C40A 0.028(5) 0.056(6) 0.057(6) 0.010(5) -0.008(5) 0.010(5)
C41A 0.032(5) 0.047(5) 0.053(6) 0.009(5) 0.000(5) 0.007(5)
C42A 0.032(8) 0.046(8) 0.057(8) 0.002(7) 0.000(6) -0.014(7)
C43A 0.039(9) 0.056(9) 0.067(9) -0.017(8) 0.013(7) -0.006(8)
C44A 0.024(7) 0.047(8) 0.070(9) 0.011(7) -0.005(7) 0.006(6)
C45A 0.038(8) 0.060(10) 0.057(8) 0.011(7) 0.008(7) 0.000(8)
N6 0.041(4) 0.029(3) 0.036(4) 0.002(3) 0.022(3) 0.001(3)
C46 0.063(4) 0.038(4) 0.044(4) 0.001(3) 0.031(3) -0.012(3)
C47 0.079(6) 0.048(4) 0.041(4) 0.010(3) 0.023(4) -0.010(4)
C48 0.063(5) 0.041(4) 0.044(4) 0.013(3) 0.009(4) 0.000(4)
C49 0.041(5) 0.037(6) 0.052(5) 0.010(5) 0.008(4) 0.007(5)
C50 0.037(4) 0.030(3) 0.036(4) 0.000(3) 0.016(3) 0.005(3)
C51 0.110(8) 0.054(5) 0.054(5) -0.005(4) 0.057(6) -0.020(5)
C52 0.068(6) 0.039(5) 0.085(7) -0.003(5) 0.044(5) -0.007(4)
C53 0.046(8) 0.038(5) 0.040(6) 0.005(5) 0.021(5) 0.012(6)
C54 0.052(6) 0.030(6) 0.038(5) -0.002(4) 0.004(4) 0.007(5)
N6A 0.039(6) 0.027(5) 0.036(5) 0.003(4) 0.024(5) 0.001(5)
C46A 0.034(5) 0.031(5) 0.039(5) 0.001(5) 0.018(4) 0.005(4)
C47A 0.032(6) 0.031(7) 0.045(7) -0.001(6) 0.011(5) 0.008(5)
C48A 0.034(6) 0.033(6) 0.055(7) -0.009(5) 0.017(5) -0.001(5)
C49A 0.040(6) 0.034(6) 0.060(7) -0.002(5) 0.024(5) -0.001(5)
C50A 0.040(5) 0.023(5) 0.042(5) 0.005(4) 0.029(4) -0.004(4)
C51A 0.027(10) 0.034(8) 0.038(9) -0.003(7) 0.017(8) -0.001(8)
C52A 0.030(7) 0.017(8) 0.046(7) -0.007(6) 0.019(5) 0.001(6)
C53A 0.050(7) 0.022(6) 0.051(8) 0.004(5) 0.030(6) -0.002(5)
C54A 0.068(8) 0.028(7) 0.045(7) 0.004(5) 0.030(6) 0.005(6)
N7 0.024(3) 0.048(4) 0.023(3) -0.015(3) 0.003(3) 0.001(3)
C55 0.040(4) 0.070(5) 0.021(3) -0.007(3) 0.008(3) 0.005(4)
C56 0.040(4) 0.070(5) 0.032(4) -0.006(4) 0.004(4) 0.003(4)
C57 0.040(4) 0.063(6) 0.046(4) -0.017(4) -0.002(4) 0.005(4)
C58 0.033(4) 0.054(5) 0.050(4) -0.013(4) -0.002(4) -0.002(4)
C59 0.019(4) 0.041(4) 0.048(4) -0.022(3) 0.001(3) -0.001(3)
C60 0.068(7) 0.075(6) 0.027(4) 0.013(4) 0.008(4) -0.001(5)
C61 0.046(5) 0.103(9) 0.038(5) -0.005(6) 0.014(4) 0.008(6)
C62 0.020(7) 0.029(5) 0.057(5) -0.009(4) 0.004(4) 0.003(4)
C63 0.054(7) 0.065(7) 0.071(7) -0.031(6) 0.014(7) 0.021(6)
N7A 0.027(5) 0.052(6) 0.027(5) -0.005(5) 0.008(4) -0.004(5)
C55A 0.037(5) 0.062(6) 0.028(5) -0.004(5) 0.007(4) -0.005(5)
C56A 0.041(6) 0.074(6) 0.036(6) -0.011(5) 0.004(5) 0.001(5)
C57A 0.034(6) 0.067(7) 0.038(5) -0.016(6) -0.003(5) 0.004(6)
C58A 0.025(5) 0.055(7) 0.045(5) -0.017(6) 0.001(5) -0.002(5)
C59A 0.023(6) 0.046(5) 0.043(5) -0.012(4) 0.011(4) -0.005(5)
C60A 0.066(9) 0.060(8) 0.014(6) 0.010(6) 0.012(6) -0.003(7)
C61A 0.044(8) 0.076(11) 0.029(7) -0.003(8) 0.014(6) 0.000(8)
C62A 0.015(10) 0.037(11) 0.047(7) -0.006(6) 0.012(7) -0.012(8)
C63A 0.040(10) 0.056(8) 0.053(9) -0.015(7) 0.017(9) -0.005(7)

loop_
_geom_bond_atom_site_label_1
_geom_bond_atom_site_label_2
_geom_bond_distance
_geom_bond_site_symmetry_2
_geom_bond_publ_flag
Ga1 N1 1.867(11) . ?
Ga1 N1A 1.91(2) . ?
Ga1 Ti1 2.4358(10) . ?
Ga1 Ga4 2.9828(8) . ?
Ga1 Ga2 3.0128(7) . ?
Ga2 N2 1.856(14) . ?
Ga2 N2A 1.90(2) . ?
Ga2 Ti1 2.4275(9) . ?
Ga2 Ga3 2.8924(7) . ?
Ga2 Ga5 2.9920(7) . ?
Ga3 N3A 1.862(18) . ?
Ga3 N3 1.864(15) . ?
Ga3 Ti1 2.4321(9) . ?
Ga3 Ga7 2.8910(7) . ?
Ga4 N4 1.861(8) . ?
Ga4 N4A 1.93(2) . ?
Ga4 Ti1 2.4188(9) . ?
Ga4 Ga7 2.9926(7) . ?
Ga4 Ga5 3.0169(7) . ?
Ga5 N5 1.860(8) . ?
Ga5 N5A 1.94(2) . ?
Ga5 Ti1 2.4199(9) . ?
Ga5 Ga6 2.9832(7) . ?
Ga6 N6 1.870(10) . ?
Ga6 N6A 1.91(2) . ?
Ga6 Ti1 2.4356(10) . ?
Ga6 Ga7 3.0134(7) . ?
Ga7 N7 1.855(12) . ?
Ga7 N7A 1.93(3) . ?
Ga7 Ti1 2.4270(9) . ?
N1 C1 1.471(11) . ?
N1 C5 1.483(12) . ?
C1 C7 1.520(13) . ?
C1 C2 1.532(13) . ?
C1 C6 1.551(11) . ?
C2 C3 1.521(12) . ?
C2 H2A 0.9900 . ?
C2 H2B 0.9900 . ?
C3 C4 1.511(15) . ?
C3 H3A 0.9900 . ?
C3 H3B 0.9900 . ?
C4 C5 1.554(13) . ?
C4 H4A 0.9900 . ?
C4 H4B 0.9900 . ?
C5 C8 1.528(13) . ?
C5 C9 1.537(13) . ?
C6 H6A 0.9800 . ?
C6 H6B 0.9800 . ?
C6 H6C 0.9800 . ?
C7 H7A 0.9800 . ?
C7 H7B 0.9800 . ?
C7 H7C 0.9800 . ?
C8 H8A 0.9800 . ?
C8 H8B 0.9800 . ?
C8 H8C 0.9800 . ?
C9 H9A 0.9800 . ?
C9 H9B 0.9800 . ?
C9 H9C 0.9800 . ?
N1A C5A 1.477(17) . ?
N1A C1A 1.483(19) . ?
C1A C7A 1.53(2) . ?
C1A C2A 1.54(2) . ?
C1A C6A 1.549(19) . ?
C2A C3A 1.52(2) . ?
C2A H2AA 0.9900 . ?
C2A H2AB 0.9900 . ?
C3A C4A 1.542(16) . ?
C3A H3AA 0.9900 . ?
C3A H3AB 0.9900 . ?
C4A C5A 1.533(16) . ?
C4A H4AA 0.9900 . ?
C4A H4AB 0.9900 . ?
C5A C9A 1.532(16) . ?
C5A C8A 1.541(15) . ?
C6A H6AA 0.9800 . ?
C6A H6AB 0.9800 . ?
C6A H6AC 0.9800 . ?
C7A H7AA 0.9800 . ?
C7A H7AB 0.9800 . ?
C7A H7AC 0.9800 . ?
C8A H8AA 0.9800 . ?
C8A H8AB 0.9800 . ?
C8A H8AC 0.9800 . ?
C9A H9AA 0.9800 . ?
C9A H9AB 0.9800 . ?
C9A H9AC 0.9800 . ?
N2 C10 1.485(12) . ?
N2 C14 1.503(13) . ?
C10 C11 1.529(13) . ?
C10 C16 1.542(12) . ?
C10 C15 1.550(13) . ?
C11 C12 1.537(16) . ?
C11 H11A 0.9900 . ?
C11 H11B 0.9900 . ?
C12 C13 1.507(15) . ?
C12 H12A 0.9900 . ?
C12 H12B 0.9900 . ?
C13 C14 1.545(13) . ?
C13 H13A 0.9900 . ?
C13 H13B 0.9900 . ?
C14 C17 1.501(14) . ?
C14 C18 1.542(13) . ?
C15 H15A 0.9800 . ?
C15 H15B 0.9800 . ?
C15 H15C 0.9800 . ?
C16 H16A 0.9800 . ?
C16 H16B 0.9800 . ?
C16 H16C 0.9800 . ?
C17 H17A 0.9800 . ?
C17 H17B 0.9800 . ?
C17 H17C 0.9800 . ?
C18 H18A 0.9800 . ?
C18 H18B 0.9800 . ?
C18 H18C 0.9800 . ?
N2A C10A 1.480(17) . ?
N2A C14A 1.492(17) . ?
C10A C16A 1.524(17) . ?
C10A C15A 1.528(17) . ?
C10A C11A 1.529(17) . ?
C11A C12A 1.524(18) . ?
C11A H11C 0.9900 . ?
C11A H11D 0.9900 . ?
C12A C13A 1.510(18) . ?
C12A H12C 0.9900 . ?
C12A H12D 0.9900 . ?
C13A C14A 1.551(17) . ?
C13A H13C 0.9900 . ?
C13A H13D 0.9900 . ?
C14A C17A 1.519(17) . ?
C14A C18A 1.530(18) . ?
C15A H15D 0.9800 . ?
C15A H15E 0.9800 . ?
C15A H15F 0.9800 . ?
C16A H16D 0.9800 . ?
C16A H16E 0.9800 . ?
C16A H16F 0.9800 . ?
C17A H17D 0.9800 . ?
C17A H17E 0.9800 . ?
C17A H17F 0.9800 . ?
C18A H18D 0.9800 . ?
C18A H18E 0.9800 . ?
C18A H18F 0.9800 . ?
N3 C19 1.466(15) . ?
N3 C23 1.475(15) . ?
C19 C25 1.453(17) . ?
C19 C20 1.506(16) . ?
C19 C24 1.597(17) . ?
C20 C21 1.548(15) . ?
C20 H20A 0.9900 . ?
C20 H20B 0.9900 . ?
C21 C22 1.536(13) . ?
C21 H21A 0.9900 . ?
C21 H21B 0.9900 . ?
C22 C23 1.454(16) . ?
C22 H22A 0.9900 . ?
C22 H22B 0.9900 . ?
C23 C26 1.515(15) . ?
C23 C27 1.587(17) . ?
C24 H24A 0.9800 . ?
C24 H24B 0.9800 . ?
C24 H24C 0.9800 . ?
C25 H25A 0.9800 . ?
C25 H25B 0.9800 . ?
C25 H25C 0.9800 . ?
C26 H26A 0.9800 . ?
C26 H26B 0.9800 . ?
C26 H26C 0.9800 . ?
C27 H27A 0.9800 . ?
C27 H27B 0.9800 . ?
C27 H27C 0.9800 . ?
N3A C19A 1.466(17) . ?
N3A C23A 1.480(17) . ?
C19A C25A 1.463(18) . ?
C19A C20A 1.511(18) . ?
C19A C24A 1.598(18) . ?
C20A C21A 1.488(16) . ?
C20A H20C 0.9900 . ?
C20A H20D 0.9900 . ?
C21A C22A 1.530(16) . ?
C21A H21C 0.9900 . ?
C21A H21D 0.9900 . ?
C22A C23A 1.476(18) . ?
C22A H22C 0.9900 . ?
C22A H22D 0.9900 . ?
C23A C26A 1.522(17) . ?
C23A C27A 1.576(19) . ?
C24A H24D 0.9800 . ?
C24A H24E 0.9800 . ?
C24A H24F 0.9800 . ?
C25A H25D 0.9800 . ?
C25A H25E 0.9800 . ?
C25A H25F 0.9800 . ?
C26A H26D 0.9800 . ?
C26A H26E 0.9800 . ?
C26A H26F 0.9800 . ?
C27A H27D 0.9800 . ?
C27A H27E 0.9800 . ?
C27A H27F 0.9800 . ?
N4 C28 1.477(11) . ?
N4 C32 1.502(11) . ?
C28 C34 1.526(13) . ?
C28 C29 1.536(13) . ?
C28 C33 1.542(13) . ?
C29 C30 1.527(13) . ?
C29 H29A 0.9900 . ?
C29 H29B 0.9900 . ?
C30 C31 1.520(12) . ?
C30 H30A 0.9900 . ?
C30 H30B 0.9900 . ?
C31 C32 1.530(12) . ?
C31 H31A 0.9900 . ?
C31 H31B 0.9900 . ?
C32 C36 1.515(12) . ?
C32 C35 1.539(11) . ?
C33 H33A 0.9800 . ?
C33 H33B 0.9800 . ?
C33 H33C 0.9800 . ?
C34 H34A 0.9800 . ?
C34 H34B 0.9800 . ?
C34 H34C 0.9800 . ?
C35 H35A 0.9800 . ?
C35 H35B 0.9800 . ?
C35 H35C 0.9800 . ?
C36 H36A 0.9800 . ?
C36 H36B 0.9800 . ?
C36 H36C 0.9800 . ?
N4A C32A 1.48(2) . ?
N4A C28A 1.482(19) . ?
C28A C34A 1.52(2) . ?
C28A C29A 1.53(2) . ?
C28A C33A 1.55(2) . ?
C29A C30A 1.504(19) . ?
C29A H29C 0.9900 . ?
C29A H29D 0.9900 . ?
C30A C31A 1.509(19) . ?
C30A H30C 0.9900 . ?
C30A H30D 0.9900 . ?
C31A C32A 1.53(2) . ?
C31A H31C 0.9900 . ?
C31A H31D 0.9900 . ?
C32A C35A 1.53(2) . ?
C32A C36A 1.54(2) . ?
C33A H33D 0.9800 . ?
C33A H33E 0.9800 . ?
C33A H33F 0.9800 . ?
C34A H34D 0.9800 . ?
C34A H34E 0.9800 . ?
C34A H34F 0.9800 . ?
C35A H35D 0.9800 . ?
C35A H35E 0.9800 . ?
C35A H35F 0.9800 . ?
C36A H36D 0.9800 . ?
C36A H36E 0.9800 . ?
C36A H36F 0.9800 . ?
N5 C37 1.482(11) . ?
N5 C41 1.500(11) . ?
C37 C43 1.530(14) . ?
C37 C42 1.537(13) . ?
C37 C38 1.539(12) . ?
C38 C39 1.527(13) . ?
C38 H38A 0.9900 . ?
C38 H38B 0.9900 . ?
C39 C40 1.520(12) . ?
C39 H39A 0.9900 . ?
C39 H39B 0.9900 . ?
C40 C41 1.528(11) . ?
C40 H40A 0.9900 . ?
C40 H40B 0.9900 . ?
C41 C45 1.514(13) . ?
C41 C44 1.544(11) . ?
C42 H42A 0.9800 . ?
C42 H42B 0.9800 . ?
C42 H42C 0.9800 . ?
C43 H43A 0.9800 . ?
C43 H43B 0.9800 . ?
C43 H43C 0.9800 . ?
C44 H44A 0.9800 . ?
C44 H44B 0.9800 . ?
C44 H44C 0.9800 . ?
C45 H45A 0.9800 . ?
C45 H45B 0.9800 . ?
C45 H45C 0.9800 . ?
N5A C41A 1.48(2) . ?
N5A C37A 1.48(2) . ?
C37A C43A 1.52(2) . ?
C37A C38A 1.52(2) . ?
C37A C42A 1.55(2) . ?
C38A C39A 1.510(19) . ?
C38A H38C 0.9900 . ?
C38A H38D 0.9900 . ?
C39A C40A 1.509(19) . ?
C39A H39C 0.9900 . ?
C39A H39D 0.9900 . ?
C40A C41A 1.53(2) . ?
C40A H40C 0.9900 . ?
C40A H40D 0.9900 . ?
C41A C44A 1.53(2) . ?
C41A C45A 1.54(2) . ?
C42A H42D 0.9800 . ?
C42A H42E 0.9800 . ?
C42A H42F 0.9800 . ?
C43A H43D 0.9800 . ?
C43A H43E 0.9800 . ?
C43A H43F 0.9800 . ?
C44A H44D 0.9800 . ?
C44A H44E 0.9800 . ?
C44A H44F 0.9800 . ?
C45A H45D 0.9800 . ?
C45A H45E 0.9800 . ?
C45A H45F 0.9800 . ?
N6 C46 1.475(11) . ?
N6 C50 1.479(12) . ?
C46 C52 1.516(12) . ?
C46 C47 1.527(12) . ?
C46 C51 1.545(11) . ?
C47 C48 1.520(13) . ?
C47 H47A 0.9900 . ?
C47 H47B 0.9900 . ?
C48 C49 1.511(16) . ?
C48 H48A 0.9900 . ?
C48 H48B 0.9900 . ?
C49 C50 1.553(13) . ?
C49 H49A 0.9900 . ?
C49 H49B 0.9900 . ?
C50 C53 1.521(13) . ?
C50 C54 1.539(13) . ?
C51 H51A 0.9800 . ?
C51 H51B 0.9800 . ?
C51 H51C 0.9800 . ?
C52 H52A 0.9800 . ?
C52 H52B 0.9800 . ?
C52 H52C 0.9800 . ?
C53 H53A 0.9800 . ?
C53 H53B 0.9800 . ?
C53 H53C 0.9800 . ?
C54 H54A 0.9800 . ?
C54 H54B 0.9800 . ?
C54 H54C 0.9800 . ?
N6A C50A 1.475(17) . ?
N6A C46A 1.480(19) . ?
C46A C52A 1.52(2) . ?
C46A C47A 1.54(2) . ?
C46A C51A 1.549(19) . ?
C47A C48A 1.52(2) . ?
C47A H47C 0.9900 . ?
C47A H47D 0.9900 . ?
C48A C49A 1.541(16) . ?
C48A H48C 0.9900 . ?
C48A H48D 0.9900 . ?
C49A C50A 1.535(16) . ?
C49A H49C 0.9900 . ?
C49A H49D 0.9900 . ?
C50A C53A 1.536(15) . ?
C50A C54A 1.540(16) . ?
C51A H51D 0.9800 . ?
C51A H51E 0.9800 . ?
C51A H51F 0.9800 . ?
C52A H52D 0.9800 . ?
C52A H52E 0.9800 . ?
C52A H52F 0.9800 . ?
C53A H53D 0.9800 . ?
C53A H53E 0.9800 . ?
C53A H53F 0.9800 . ?
C54A H54D 0.9800 . ?
C54A H54E 0.9800 . ?
C54A H54F 0.9800 . ?
N7 C55 1.486(11) . ?
N7 C59 1.499(12) . ?
C55 C56 1.532(12) . ?
C55 C61 1.538(12) . ?
C55 C60 1.552(13) . ?
C56 C57 1.542(14) . ?
C56 H56A 0.9900 . ?
C56 H56B 0.9900 . ?
C57 C58 1.497(14) . ?
C57 H57A 0.9900 . ?
C57 H57B 0.9900 . ?
C58 C59 1.553(11) . ?
C58 H58A 0.9900 . ?
C58 H58B 0.9900 . ?
C59 C62 1.501(13) . ?
C59 C63 1.540(12) . ?
C60 H60A 0.9800 . ?
C60 H60B 0.9800 . ?
C60 H60C 0.9800 . ?
C61 H61A 0.9800 . ?
C61 H61B 0.9800 . ?
C61 H61C 0.9800 . ?
C62 H62A 0.9800 . ?
C62 H62B 0.9800 . ?
C62 H62C 0.9800 . ?
C63 H63A 0.9800 . ?
C63 H63B 0.9800 . ?
C63 H63C 0.9800 . ?
N7A C55A 1.476(18) . ?
N7A C59A 1.489(18) . ?
C55A C61A 1.518(18) . ?
C55A C60A 1.531(18) . ?
C55A C56A 1.538(18) . ?
C56A C57A 1.526(19) . ?
C56A H56C 0.9900 . ?
C56A H56D 0.9900 . ?
C57A C58A 1.518(19) . ?
C57A H57C 0.9900 . ?
C57A H57D 0.9900 . ?
C58A C59A 1.546(18) . ?
C58A H58C 0.9900 . ?
C58A H58D 0.9900 . ?
C59A C62A 1.524(18) . ?
C59A C63A 1.526(19) . ?
C60A H60D 0.9800 . ?
C60A H60E 0.9800 . ?
C60A H60F 0.9800 . ?
C61A H61D 0.9800 . ?
C61A H61E 0.9800 . ?
C61A H61F 0.9800 . ?
C62A H62D 0.9800 . ?
C62A H62E 0.9800 . ?
C62A H62F 0.9800 . ?
C63A H63D 0.9800 . ?
C63A H63E 0.9800 . ?
C63A H63F 0.9800 . ?

loop_
_geom_angle_atom_site_label_1
_geom_angle_atom_site_label_2
_geom_angle_atom_site_label_3
_geom_angle
_geom_angle_site_symmetry_1
_geom_angle_site_symmetry_3
_geom_angle_publ_flag
N1 Ga1 Ti1 175.3(3) . . ?
N1A Ga1 Ti1 171.1(6) . . ?
N1 Ga1 Ga4 123.6(3) . . ?
N1A Ga1 Ga4 136.8(6) . . ?
Ti1 Ga1 Ga4 51.83(2) . . ?
N1 Ga1 Ga2 131.3(3) . . ?
N1A Ga1 Ga2 120.1(6) . . ?
Ti1 Ga1 Ga2 51.60(2) . . ?
Ga4 Ga1 Ga2 96.11(2) . . ?
N2 Ga2 Ti1 171.4(5) . . ?
N2A Ga2 Ti1 175.0(7) . . ?
N2 Ga2 Ga3 118.1(5) . . ?
N2A Ga2 Ga3 122.2(8) . . ?
Ti1 Ga2 Ga3 53.55(2) . . ?
N2 Ga2 Ga5 134.7(4) . . ?
N2A Ga2 Ga5 133.2(7) . . ?
Ti1 Ga2 Ga5 51.77(2) . . ?
Ga3 Ga2 Ga5 102.19(2) . . ?
N2 Ga2 Ga1 130.4(4) . . ?
N2A Ga2 Ga1 125.6(6) . . ?
Ti1 Ga2 Ga1 51.84(2) . . ?
Ga3 Ga2 Ga1 70.279(17) . . ?
Ga5 Ga2 Ga1 80.711(19) . . ?
N3A Ga3 Ti1 174.9(5) . . ?
N3 Ga3 Ti1 175.8(4) . . ?
N3A Ga3 Ga7 122.9(5) . . ?
N3 Ga3 Ga7 129.4(4) . . ?
Ti1 Ga3 Ga7 53.41(2) . . ?
N3A Ga3 Ga2 130.1(5) . . ?
N3 Ga3 Ga2 123.7(4) . . ?
Ti1 Ga3 Ga2 53.40(2) . . ?
Ga7 Ga3 Ga2 106.81(2) . . ?
N4 Ga4 Ti1 171.3(2) . . ?
N4A Ga4 Ti1 171.1(6) . . ?
N4 Ga4 Ga1 131.3(2) . . ?
N4A Ga4 Ga1 133.4(6) . . ?
Ti1 Ga4 Ga1 52.35(2) . . ?
N4 Ga4 Ga7 119.5(2) . . ?
N4A Ga4 Ga7 132.0(7) . . ?
Ti1 Ga4 Ga7 51.99(2) . . ?
Ga1 Ga4 Ga7 78.857(19) . . ?
N4 Ga4 Ga5 133.9(2) . . ?
N4A Ga4 Ga5 120.2(6) . . ?
Ti1 Ga4 Ga5 51.44(2) . . ?
Ga1 Ga4 Ga5 80.790(19) . . ?
Ga7 Ga4 Ga5 95.86(2) . . ?
N5 Ga5 Ti1 171.4(3) . . ?
N5A Ga5 Ti1 170.9(6) . . ?
N5 Ga5 Ga6 131.3(3) . . ?
N5A Ga5 Ga6 133.5(6) . . ?
Ti1 Ga5 Ga6 52.33(2) . . ?
N5 Ga5 Ga2 119.5(3) . . ?
N5A Ga5 Ga2 132.1(7) . . ?
Ti1 Ga5 Ga2 52.00(2) . . ?
Ga6 Ga5 Ga2 78.867(19) . . ?
N5 Ga5 Ga4 133.9(3) . . ?
N5A Ga5 Ga4 120.1(7) . . ?
Ti1 Ga5 Ga4 51.41(2) . . ?
Ga6 Ga5 Ga4 80.767(19) . . ?
Ga2 Ga5 Ga4 95.826(19) . . ?
N6 Ga6 Ti1 175.5(3) . . ?
N6A Ga6 Ti1 171.1(6) . . ?
N6 Ga6 Ga5 123.8(3) . . ?
N6A Ga6 Ga5 136.6(5) . . ?
Ti1 Ga6 Ga5 51.85(2) . . ?
N6 Ga6 Ga7 131.1(3) . . ?
N6A Ga6 Ga7 120.1(6) . . ?
Ti1 Ga6 Ga7 51.58(2) . . ?
Ga5 Ga6 Ga7 96.13(2) . . ?
N7 Ga7 Ti1 171.8(5) . . ?
N7A Ga7 Ti1 175.1(7) . . ?
N7 Ga7 Ga3 118.4(5) . . ?
N7A Ga7 Ga3 122.3(9) . . ?
Ti1 Ga7 Ga3 53.57(2) . . ?
N7 Ga7 Ga4 134.6(4) . . ?
N7A Ga7 Ga4 133.1(8) . . ?
Ti1 Ga7 Ga4 51.74(2) . . ?
Ga3 Ga7 Ga4 102.18(2) . . ?
N7 Ga7 Ga6 130.0(3) . . ?
N7A Ga7 Ga6 125.5(7) . . ?
Ti1 Ga7 Ga6 51.83(2) . . ?
Ga3 Ga7 Ga6 70.297(18) . . ?
Ga4 Ga7 Ga6 80.674(18) . . ?
Ga4 Ti1 Ga5 77.15(3) . . ?
Ga4 Ti1 Ga7 76.28(3) . . ?
Ga5 Ti1 Ga7 133.96(4) . . ?
Ga4 Ti1 Ga2 133.90(4) . . ?
Ga5 Ti1 Ga2 76.23(3) . . ?
Ga7 Ti1 Ga2 146.07(4) . . ?
Ga4 Ti1 Ga3 141.43(4) . . ?
Ga5 Ti1 Ga3 141.42(4) . . ?
Ga7 Ti1 Ga3 73.02(3) . . ?
Ga2 Ti1 Ga3 73.05(3) . . ?
Ga4 Ti1 Ga6 106.42(3) . . ?
Ga5 Ti1 Ga6 75.82(3) . . ?
Ga7 Ti1 Ga6 76.59(3) . . ?
Ga2 Ti1 Ga6 102.60(3) . . ?
Ga3 Ti1 Ga6 88.63(3) . . ?
Ga4 Ti1 Ga1 75.82(3) . . ?
Ga5 Ti1 Ga1 106.41(3) . . ?
Ga7 Ti1 Ga1 102.60(3) . . ?
Ga2 Ti1 Ga1 76.56(3) . . ?
Ga3 Ti1 Ga1 88.61(3) . . ?
Ga6 Ti1 Ga1 177.24(4) . . ?
C1 N1 C5 117.9(9) . . ?
C1 N1 Ga1 119.0(7) . . ?
C5 N1 Ga1 123.1(7) . . ?
N1 C1 C7 113.0(9) . . ?
N1 C1 C2 111.3(8) . . ?
C7 C1 C2 110.9(8) . . ?
N1 C1 C6 107.0(7) . . ?
C7 C1 C6 107.6(8) . . ?
C2 C1 C6 106.7(9) . . ?
C3 C2 C1 113.9(8) . . ?
C3 C2 H2A 108.8 . . ?
C1 C2 H2A 108.8 . . ?
C3 C2 H2B 108.8 . . ?
C1 C2 H2B 108.8 . . ?
H2A C2 H2B 107.7 . . ?
C4 C3 C2 109.6(9) . . ?
C4 C3 H3A 109.8 . . ?
C2 C3 H3A 109.8 . . ?
C4 C3 H3B 109.8 . . ?
C2 C3 H3B 109.8 . . ?
H3A C3 H3B 108.2 . . ?
C3 C4 C5 113.0(12) . . ?
C3 C4 H4A 109.0 . . ?
C5 C4 H4A 109.0 . . ?
C3 C4 H4B 109.0 . . ?
C5 C4 H4B 109.0 . . ?
H4A C4 H4B 107.8 . . ?
N1 C5 C8 107.0(11) . . ?
N1 C5 C9 113.9(11) . . ?
C8 C5 C9 108.9(11) . . ?
N1 C5 C4 110.4(10) . . ?
C8 C5 C4 107.7(11) . . ?
C9 C5 C4 108.8(12) . . ?
C1 C6 H6A 109.5 . . ?
C1 C6 H6B 109.5 . . ?
H6A C6 H6B 109.5 . . ?
C1 C6 H6C 109.5 . . ?
H6A C6 H6C 109.5 . . ?
H6B C6 H6C 109.5 . . ?
C1 C7 H7A 109.5 . . ?
C1 C7 H7B 109.5 . . ?
H7A C7 H7B 109.5 . . ?
C1 C7 H7C 109.5 . . ?
H7A C7 H7C 109.5 . . ?
H7B C7 H7C 109.5 . . ?
C5 C8 H8A 109.5 . . ?
C5 C8 H8B 109.5 . . ?
H8A C8 H8B 109.5 . . ?
C5 C8 H8C 109.5 . . ?
H8A C8 H8C 109.5 . . ?
H8B C8 H8C 109.5 . . ?
C5 C9 H9A 109.5 . . ?
C5 C9 H9B 109.5 . . ?
H9A C9 H9B 109.5 . . ?
C5 C9 H9C 109.5 . . ?
H9A C9 H9C 109.5 . . ?
H9B C9 H9C 109.5 . . ?
C5A N1A C1A 117.3(16) . . ?
C5A N1A Ga1 123.6(13) . . ?
C1A N1A Ga1 119.0(13) . . ?
N1A C1A C7A 113.8(19) . . ?
N1A C1A C2A 110.3(19) . . ?
C7A C1A C2A 111(2) . . ?
N1A C1A C6A 108(2) . . ?
C7A C1A C6A 108.8(19) . . ?
C2A C1A C6A 104.6(19) . . ?
C3A C2A C1A 112.1(19) . . ?
C3A C2A H2AA 109.2 . . ?
C1A C2A H2AA 109.2 . . ?
C3A C2A H2AB 109.2 . . ?
C1A C2A H2AB 109.2 . . ?
H2AA C2A H2AB 107.9 . . ?
C2A C3A C4A 109.3(16) . . ?
C2A C3A H3AA 109.8 . . ?
C4A C3A H3AA 109.8 . . ?
C2A C3A H3AB 109.8 . . ?
C4A C3A H3AB 109.8 . . ?
H3AA C3A H3AB 108.3 . . ?
C5A C4A C3A 112.5(12) . . ?
C5A C4A H4AA 109.1 . . ?
C3A C4A H4AA 109.1 . . ?
C5A C4A H4AB 109.1 . . ?
C3A C4A H4AB 109.1 . . ?
H4AA C4A H4AB 107.8 . . ?
N1A C5A C9A 111.9(14) . . ?
N1A C5A C4A 110.9(12) . . ?
C9A C5A C4A 110.8(12) . . ?
N1A C5A C8A 108.3(12) . . ?
C9A C5A C8A 108.2(12) . . ?
C4A C5A C8A 106.5(12) . . ?
C1A C6A H6AA 109.5 . . ?
C1A C6A H6AB 109.5 . . ?
H6AA C6A H6AB 109.5 . . ?
C1A C6A H6AC 109.5 . . ?
H6AA C6A H6AC 109.5 . . ?
H6AB C6A H6AC 109.5 . . ?
C1A C7A H7AA 109.5 . . ?
C1A C7A H7AB 109.5 . . ?
H7AA C7A H7AB 109.5 . . ?
C1A C7A H7AC 109.5 . . ?
H7AA C7A H7AC 109.5 . . ?
H7AB C7A H7AC 109.5 . . ?
C5A C8A H8AA 109.5 . . ?
C5A C8A H8AB 109.5 . . ?
H8AA C8A H8AB 109.5 . . ?
C5A C8A H8AC 109.5 . . ?
H8AA C8A H8AC 109.5 . . ?
H8AB C8A H8AC 109.5 . . ?
C5A C9A H9AA 109.5 . . ?
C5A C9A H9AB 109.5 . . ?
H9AA C9A H9AB 109.5 . . ?
C5A C9A H9AC 109.5 . . ?
H9AA C9A H9AC 109.5 . . ?
H9AB C9A H9AC 109.5 . . ?
C10 N2 C14 119.4(11) . . ?
C10 N2 Ga2 119.9(8) . . ?
C14 N2 Ga2 119.1(9) . . ?
N2 C10 C11 109.7(10) . . ?
N2 C10 C16 112.4(10) . . ?
C11 C10 C16 110.6(9) . . ?
N2 C10 C15 107.6(8) . . ?
C11 C10 C15 108.4(9) . . ?
C16 C10 C15 108.0(10) . . ?
C10 C11 C12 111.7(12) . . ?
C10 C11 H11A 109.3 . . ?
C12 C11 H11A 109.3 . . ?
C10 C11 H11B 109.3 . . ?
C12 C11 H11B 109.3 . . ?
H11A C11 H11B 107.9 . . ?
C13 C12 C11 108.2(12) . . ?
C13 C12 H12A 110.1 . . ?
C11 C12 H12A 110.1 . . ?
C13 C12 H12B 110.1 . . ?
C11 C12 H12B 110.1 . . ?
H12A C12 H12B 108.4 . . ?
C12 C13 C14 111.2(11) . . ?
C12 C13 H13A 109.4 . . ?
C14 C13 H13A 109.4 . . ?
C12 C13 H13B 109.4 . . ?
C14 C13 H13B 109.4 . . ?
H13A C13 H13B 108.0 . . ?
C17 C14 N2 109.4(12) . . ?
C17 C14 C18 108.9(11) . . ?
N2 C14 C18 112.4(12) . . ?
C17 C14 C13 107.2(11) . . ?
N2 C14 C13 110.5(12) . . ?
C18 C14 C13 108.2(11) . . ?
C10 C15 H15A 109.5 . . ?
C10 C15 H15B 109.5 . . ?
H15A C15 H15B 109.5 . . ?
C10 C15 H15C 109.5 . . ?
H15A C15 H15C 109.5 . . ?
H15B C15 H15C 109.5 . . ?
C10 C16 H16A 109.5 . . ?
C10 C16 H16B 109.5 . . ?
H16A C16 H16B 109.5 . . ?
C10 C16 H16C 109.5 . . ?
H16A C16 H16C 109.5 . . ?
H16B C16 H16C 109.5 . . ?
C14 C17 H17A 109.5 . . ?
C14 C17 H17B 109.5 . . ?
H17A C17 H17B 109.5 . . ?
C14 C17 H17C 109.5 . . ?
H17A C17 H17C 109.5 . . ?
H17B C17 H17C 109.5 . . ?
C14 C18 H18A 109.5 . . ?
C14 C18 H18B 109.5 . . ?
H18A C18 H18B 109.5 . . ?
C14 C18 H18C 109.5 . . ?
H18A C18 H18C 109.5 . . ?
H18B C18 H18C 109.5 . . ?
C10A N2A C14A 117.5(17) . . ?
C10A N2A Ga2 118.8(13) . . ?
C14A N2A Ga2 123.5(14) . . ?
N2A C10A C16A 114.9(16) . . ?
N2A C10A C15A 106.9(13) . . ?
C16A C10A C15A 108.5(14) . . ?
N2A C10A C11A 110.3(15) . . ?
C16A C10A C11A 110.4(14) . . ?
C15A C10A C11A 105.4(14) . . ?
C12A C11A C10A 115.3(18) . . ?
C12A C11A H11C 108.5 . . ?
C10A C11A H11C 108.5 . . ?
C12A C11A H11D 108.5 . . ?
C10A C11A H11D 108.5 . . ?
H11C C11A H11D 107.5 . . ?
C13A C12A C11A 109.6(17) . . ?
C13A C12A H12C 109.8 . . ?
C11A C12A H12C 109.8 . . ?
C13A C12A H12D 109.8 . . ?
C11A C12A H12D 109.8 . . ?
H12C C12A H12D 108.2 . . ?
C12A C13A C14A 113.6(14) . . ?
C12A C13A H13C 108.8 . . ?
C14A C13A H13C 108.8 . . ?
C12A C13A H13D 108.8 . . ?
C14A C13A H13D 108.8 . . ?
H13C C13A H13D 107.7 . . ?
N2A C14A C17A 108.5(18) . . ?
N2A C14A C18A 112.4(18) . . ?
C17A C14A C18A 108.7(16) . . ?
N2A C14A C13A 108.7(18) . . ?
C17A C14A C13A 106.1(16) . . ?
C18A C14A C13A 112.2(16) . . ?
C10A C15A H15D 109.5 . . ?
C10A C15A H15E 109.5 . . ?
H15D C15A H15E 109.5 . . ?
C10A C15A H15F 109.5 . . ?
H15D C15A H15F 109.5 . . ?
H15E C15A H15F 109.5 . . ?
C10A C16A H16D 109.5 . . ?
C10A C16A H16E 109.5 . . ?
H16D C16A H16E 109.5 . . ?
C10A C16A H16F 109.5 . . ?
H16D C16A H16F 109.5 . . ?
H16E C16A H16F 109.5 . . ?
C14A C17A H17D 109.5 . . ?
C14A C17A H17E 109.5 . . ?
H17D C17A H17E 109.5 . . ?
C14A C17A H17F 109.5 . . ?
H17D C17A H17F 109.5 . . ?
H17E C17A H17F 109.5 . . ?
C14A C18A H18D 109.5 . . ?
C14A C18A H18E 109.5 . . ?
H18D C18A H18E 109.5 . . ?
C14A C18A H18F 109.5 . . ?
H18D C18A H18F 109.5 . . ?
H18E C18A H18F 109.5 . . ?
C19 N3 C23 120.5(12) . . ?
C19 N3 Ga3 118.9(10) . . ?
C23 N3 Ga3 118.6(9) . . ?
C25 C19 N3 116.1(13) . . ?
C25 C19 C20 113.1(13) . . ?
N3 C19 C20 112.1(12) . . ?
C25 C19 C24 109.8(13) . . ?
N3 C19 C24 106.2(12) . . ?
C20 C19 C24 97.8(12) . . ?
C19 C20 C21 107.9(10) . . ?
C19 C20 H20A 110.1 . . ?
C21 C20 H20A 110.1 . . ?
C19 C20 H20B 110.1 . . ?
C21 C20 H20B 110.1 . . ?
H20A C20 H20B 108.4 . . ?
C22 C21 C20 108.8(10) . . ?
C22 C21 H21A 109.9 . . ?
C20 C21 H21A 109.9 . . ?
C22 C21 H21B 109.9 . . ?
C20 C21 H21B 109.9 . . ?
H21A C21 H21B 108.3 . . ?
C23 C22 C21 113.0(11) . . ?
C23 C22 H22A 109.0 . . ?
C21 C22 H22A 109.0 . . ?
C23 C22 H22B 109.0 . . ?
C21 C22 H22B 109.0 . . ?
H22A C22 H22B 107.8 . . ?
C22 C23 N3 112.4(12) . . ?
C22 C23 C26 112.5(12) . . ?
N3 C23 C26 109.4(11) . . ?
C22 C23 C27 114.9(13) . . ?
N3 C23 C27 103.5(12) . . ?
C26 C23 C27 103.3(11) . . ?
C19 C24 H24A 109.5 . . ?
C19 C24 H24B 109.5 . . ?
H24A C24 H24B 109.5 . . ?
C19 C24 H24C 109.5 . . ?
H24A C24 H24C 109.5 . . ?
H24B C24 H24C 109.5 . . ?
C19 C25 H25A 109.5 . . ?
C19 C25 H25B 109.5 . . ?
H25A C25 H25B 109.5 . . ?
C19 C25 H25C 109.5 . . ?
H25A C25 H25C 109.5 . . ?
H25B C25 H25C 109.5 . . ?
C23 C26 H26A 109.5 . . ?
C23 C26 H26B 109.5 . . ?
H26A C26 H26B 109.5 . . ?
C23 C26 H26C 109.5 . . ?
H26A C26 H26C 109.5 . . ?
H26B C26 H26C 109.5 . . ?
C23 C27 H27A 109.5 . . ?
C23 C27 H27B 109.5 . . ?
H27A C27 H27B 109.5 . . ?
C23 C27 H27C 109.5 . . ?
H27A C27 H27C 109.5 . . ?
H27B C27 H27C 109.5 . . ?
C19A N3A C23A 120.3(14) . . ?
C19A N3A Ga3 118.4(11) . . ?
C23A N3A Ga3 118.2(11) . . ?
C25A C19A N3A 116.6(14) . . ?
C25A C19A C20A 112.4(14) . . ?
N3A C19A C20A 112.4(13) . . ?
C25A C19A C24A 108.9(12) . . ?
N3A C19A C24A 107.0(13) . . ?
C20A C19A C24A 97.5(12) . . ?
C21A C20A C19A 112.9(12) . . ?
C21A C20A H20C 109.0 . . ?
C19A C20A H20C 109.0 . . ?
C21A C20A H20D 109.0 . . ?
C19A C20A H20D 109.0 . . ?
H20C C20A H20D 107.8 . . ?
C20A C21A C22A 113.3(12) . . ?
C20A C21A H21C 108.9 . . ?
C22A C21A H21C 108.9 . . ?
C20A C21A H21D 108.9 . . ?
C22A C21A H21D 108.9 . . ?
H21C C21A H21D 107.7 . . ?
C23A C22A C21A 116.6(12) . . ?
C23A C22A H22C 108.1 . . ?
C21A C22A H22C 108.1 . . ?
C23A C22A H22D 108.1 . . ?
C21A C22A H22D 108.1 . . ?
H22C C22A H22D 107.3 . . ?
C22A C23A N3A 110.9(14) . . ?
C22A C23A C26A 111.5(13) . . ?
N3A C23A C26A 108.0(14) . . ?
C22A C23A C27A 117.5(15) . . ?
N3A C23A C27A 104.5(14) . . ?
C26A C23A C27A 103.8(12) . . ?
C19A C24A H24D 109.5 . . ?
C19A C24A H24E 109.5 . . ?
H24D C24A H24E 109.5 . . ?
C19A C24A H24F 109.5 . . ?
H24D C24A H24F 109.5 . . ?
H24E C24A H24F 109.5 . . ?
C19A C25A H25D 109.5 . . ?
C19A C25A H25E 109.5 . . ?
H25D C25A H25E 109.5 . . ?
C19A C25A H25F 109.5 . . ?
H25D C25A H25F 109.5 . . ?
H25E C25A H25F 109.5 . . ?
C23A C26A H26D 109.5 . . ?
C23A C26A H26E 109.5 . . ?
H26D C26A H26E 109.5 . . ?
C23A C26A H26F 109.5 . . ?
H26D C26A H26F 109.5 . . ?
H26E C26A H26F 109.5 . . ?
C23A C27A H27D 109.5 . . ?
C23A C27A H27E 109.5 . . ?
H27D C27A H27E 109.5 . . ?
C23A C27A H27F 109.5 . . ?
H27D C27A H27F 109.5 . . ?
H27E C27A H27F 109.5 . . ?
C28 N4 C32 117.8(7) . . ?
C28 N4 Ga4 120.6(6) . . ?
C32 N4 Ga4 117.9(6) . . ?
N4 C28 C34 115.0(9) . . ?
N4 C28 C29 110.9(8) . . ?
C34 C28 C29 110.1(9) . . ?
N4 C28 C33 107.5(8) . . ?
C34 C28 C33 106.9(9) . . ?
C29 C28 C33 106.0(9) . . ?
C30 C29 C28 113.4(9) . . ?
C30 C29 H29A 108.9 . . ?
C28 C29 H29A 108.9 . . ?
C30 C29 H29B 108.9 . . ?
C28 C29 H29B 108.9 . . ?
H29A C29 H29B 107.7 . . ?
C31 C30 C29 108.1(8) . . ?
C31 C30 H30A 110.1 . . ?
C29 C30 H30A 110.1 . . ?
C31 C30 H30B 110.1 . . ?
C29 C30 H30B 110.1 . . ?
H30A C30 H30B 108.4 . . ?
C30 C31 C32 112.9(8) . . ?
C30 C31 H31A 109.0 . . ?
C32 C31 H31A 109.0 . . ?
C30 C31 H31B 109.0 . . ?
C32 C31 H31B 109.0 . . ?
H31A C31 H31B 107.8 . . ?
N4 C32 C36 113.8(8) . . ?
N4 C32 C31 110.1(8) . . ?
C36 C32 C31 112.1(9) . . ?
N4 C32 C35 106.6(7) . . ?
C36 C32 C35 107.7(8) . . ?
C31 C32 C35 106.1(8) . . ?
C28 C33 H33A 109.5 . . ?
C28 C33 H33B 109.5 . . ?
H33A C33 H33B 109.5 . . ?
C28 C33 H33C 109.5 . . ?
H33A C33 H33C 109.5 . . ?
H33B C33 H33C 109.5 . . ?
C28 C34 H34A 109.5 . . ?
C28 C34 H34B 109.5 . . ?
H34A C34 H34B 109.5 . . ?
C28 C34 H34C 109.5 . . ?
H34A C34 H34C 109.5 . . ?
H34B C34 H34C 109.5 . . ?
C32 C35 H35A 109.5 . . ?
C32 C35 H35B 109.5 . . ?
H35A C35 H35B 109.5 . . ?
C32 C35 H35C 109.5 . . ?
H35A C35 H35C 109.5 . . ?
H35B C35 H35C 109.5 . . ?
C32 C36 H36A 109.5 . . ?
C32 C36 H36B 109.5 . . ?
H36A C36 H36B 109.5 . . ?
C32 C36 H36C 109.5 . . ?
H36A C36 H36C 109.5 . . ?
H36B C36 H36C 109.5 . . ?
C32A N4A C28A 121.2(17) . . ?
C32A N4A Ga4 117.0(14) . . ?
C28A N4A Ga4 115.5(14) . . ?
N4A C28A C34A 114.1(19) . . ?
N4A C28A C29A 110.4(17) . . ?
C34A C28A C29A 109.7(18) . . ?
N4A C28A C33A 108.7(17) . . ?
C34A C28A C33A 108.7(18) . . ?
C29A C28A C33A 104.8(17) . . ?
C30A C29A C28A 114.3(17) . . ?
C30A C29A H29C 108.7 . . ?
C28A C29A H29C 108.7 . . ?
C30A C29A H29D 108.7 . . ?
C28A C29A H29D 108.7 . . ?
H29C C29A H29D 107.6 . . ?
C29A C30A C31A 110.4(16) . . ?
C29A C30A H30C 109.6 . . ?
C31A C30A H30C 109.6 . . ?
C29A C30A H30D 109.6 . . ?
C31A C30A H30D 109.6 . . ?
H30C C30A H30D 108.1 . . ?
C30A C31A C32A 115.0(16) . . ?
C30A C31A H31C 108.5 . . ?
C32A C31A H31C 108.5 . . ?
C30A C31A H31D 108.5 . . ?
C32A C31A H31D 108.5 . . ?
H31C C31A H31D 107.5 . . ?
N4A C32A C35A 108.1(18) . . ?
N4A C32A C31A 111.5(17) . . ?
C35A C32A C31A 108.3(17) . . ?
N4A C32A C36A 111.3(19) . . ?
C35A C32A C36A 108.9(18) . . ?
C31A C32A C36A 108.7(18) . . ?
C28A C33A H33D 109.5 . . ?
C28A C33A H33E 109.5 . . ?
H33D C33A H33E 109.5 . . ?
C28A C33A H33F 109.5 . . ?
H33D C33A H33F 109.5 . . ?
H33E C33A H33F 109.5 . . ?
C28A C34A H34D 109.5 . . ?
C28A C34A H34E 109.5 . . ?
H34D C34A H34E 109.5 . . ?
C28A C34A H34F 109.5 . . ?
H34D C34A H34F 109.5 . . ?
H34E C34A H34F 109.5 . . ?
C32A C35A H35D 109.5 . . ?
C32A C35A H35E 109.5 . . ?
H35D C35A H35E 109.5 . . ?
C32A C35A H35F 109.5 . . ?
H35D C35A H35F 109.5 . . ?
H35E C35A H35F 109.5 . . ?
C32A C36A H36D 109.5 . . ?
C32A C36A H36E 109.5 . . ?
H36D C36A H36E 109.5 . . ?
C32A C36A H36F 109.5 . . ?
H36D C36A H36F 109.5 . . ?
H36E C36A H36F 109.5 . . ?
C37 N5 C41 117.8(7) . . ?
C37 N5 Ga5 120.6(6) . . ?
C41 N5 Ga5 118.0(6) . . ?
N5 C37 C43 114.9(9) . . ?
N5 C37 C42 107.6(8) . . ?
C43 C37 C42 107.3(9) . . ?
N5 C37 C38 110.4(8) . . ?
C43 C37 C38 110.2(9) . . ?
C42 C37 C38 106.0(9) . . ?
C39 C38 C37 113.5(9) . . ?
C39 C38 H38A 108.9 . . ?
C37 C38 H38A 108.9 . . ?
C39 C38 H38B 108.9 . . ?
C37 C38 H38B 108.9 . . ?
H38A C38 H38B 107.7 . . ?
C40 C39 C38 108.6(8) . . ?
C40 C39 H39A 110.0 . . ?
C38 C39 H39A 110.0 . . ?
C40 C39 H39B 110.0 . . ?
C38 C39 H39B 110.0 . . ?
H39A C39 H39B 108.3 . . ?
C39 C40 C41 112.0(8) . . ?
C39 C40 H40A 109.2 . . ?
C41 C40 H40A 109.2 . . ?
C39 C40 H40B 109.2 . . ?
C41 C40 H40B 109.2 . . ?
H40A C40 H40B 107.9 . . ?
N5 C41 C45 113.8(8) . . ?
N5 C41 C40 110.9(8) . . ?
C45 C41 C40 112.3(8) . . ?
N5 C41 C44 106.9(7) . . ?
C45 C41 C44 106.8(8) . . ?
C40 C41 C44 105.5(8) . . ?
C37 C42 H42A 109.5 . . ?
C37 C42 H42B 109.5 . . ?
H42A C42 H42B 109.5 . . ?
C37 C42 H42C 109.5 . . ?
H42A C42 H42C 109.5 . . ?
H42B C42 H42C 109.5 . . ?
C37 C43 H43A 109.5 . . ?
C37 C43 H43B 109.5 . . ?
H43A C43 H43B 109.5 . . ?
C37 C43 H43C 109.5 . . ?
H43A C43 H43C 109.5 . . ?
H43B C43 H43C 109.5 . . ?
C41 C44 H44A 109.5 . . ?
C41 C44 H44B 109.5 . . ?
H44A C44 H44B 109.5 . . ?
C41 C44 H44C 109.5 . . ?
H44A C44 H44C 109.5 . . ?
H44B C44 H44C 109.5 . . ?
C41 C45 H45A 109.5 . . ?
C41 C45 H45B 109.5 . . ?
H45A C45 H45B 109.5 . . ?
C41 C45 H45C 109.5 . . ?
H45A C45 H45C 109.5 . . ?
H45B C45 H45C 109.5 . . ?
C41A N5A C37A 121.5(17) . . ?
C41A N5A Ga5 116.6(14) . . ?
C37A N5A Ga5 115.7(14) . . ?
N5A C37A C43A 113.9(19) . . ?
N5A C37A C38A 110.9(17) . . ?
C43A C37A C38A 109.5(18) . . ?
N5A C37A C42A 108.9(17) . . ?
C43A C37A C42A 108.1(18) . . ?
C38A C37A C42A 105.1(17) . . ?
C39A C38A C37A 114.3(16) . . ?
C39A C38A H38C 108.7 . . ?
C37A C38A H38C 108.7 . . ?
C39A C38A H38D 108.7 . . ?
C37A C38A H38D 108.7 . . ?
H38C C38A H38D 107.6 . . ?
C40A C39A C38A 110.6(16) . . ?
C40A C39A H39C 109.5 . . ?
C38A C39A H39C 109.5 . . ?
C40A C39A H39D 109.5 . . ?
C38A C39A H39D 109.5 . . ?
H39C C39A H39D 108.1 . . ?
C39A C40A C41A 115.2(16) . . ?
C39A C40A H40C 108.5 . . ?
C41A C40A H40C 108.5 . . ?
C39A C40A H40D 108.5 . . ?
C41A C40A H40D 108.5 . . ?
H40C C40A H40D 107.5 . . ?
N5A C41A C40A 111.0(17) . . ?
N5A C41A C44A 108.2(18) . . ?
C40A C41A C44A 108.0(17) . . ?
N5A C41A C45A 112.2(19) . . ?
C40A C41A C45A 109.2(18) . . ?
C44A C41A C45A 108.2(18) . . ?
C37A C42A H42D 109.5 . . ?
C37A C42A H42E 109.5 . . ?
H42D C42A H42E 109.5 . . ?
C37A C42A H42F 109.5 . . ?
H42D C42A H42F 109.5 . . ?
H42E C42A H42F 109.5 . . ?
C37A C43A H43D 109.5 . . ?
C37A C43A H43E 109.5 . . ?
H43D C43A H43E 109.5 . . ?
C37A C43A H43F 109.5 . . ?
H43D C43A H43F 109.5 . . ?
H43E C43A H43F 109.5 . . ?
C41A C44A H44D 109.5 . . ?
C41A C44A H44E 109.5 . . ?
H44D C44A H44E 109.5 . . ?
C41A C44A H44F 109.5 . . ?
H44D C44A H44F 109.5 . . ?
H44E C44A H44F 109.5 . . ?
C41A C45A H45D 109.5 . . ?
C41A C45A H45E 109.5 . . ?
H45D C45A H45E 109.5 . . ?
C41A C45A H45F 109.5 . . ?
H45D C45A H45F 109.5 . . ?
H45E C45A H45F 109.5 . . ?
C46 N6 C50 118.4(9) . . ?
C46 N6 Ga6 118.8(7) . . ?
C50 N6 Ga6 122.7(7) . . ?
N6 C46 C52 111.9(8) . . ?
N6 C46 C47 111.0(8) . . ?
C52 C46 C47 111.6(8) . . ?
N6 C46 C51 107.2(7) . . ?
C52 C46 C51 107.4(8) . . ?
C47 C46 C51 107.5(8) . . ?
C48 C47 C46 114.4(8) . . ?
C48 C47 H47A 108.7 . . ?
C46 C47 H47A 108.7 . . ?
C48 C47 H47B 108.7 . . ?
C46 C47 H47B 108.7 . . ?
H47A C47 H47B 107.6 . . ?
C49 C48 C47 109.4(9) . . ?
C49 C48 H48A 109.8 . . ?
C47 C48 H48A 109.8 . . ?
C49 C48 H48B 109.8 . . ?
C47 C48 H48B 109.8 . . ?
H48A C48 H48B 108.2 . . ?
C48 C49 C50 113.4(12) . . ?
C48 C49 H49A 108.9 . . ?
C50 C49 H49A 108.9 . . ?
C48 C49 H49B 108.9 . . ?
C50 C49 H49B 108.9 . . ?
H49A C49 H49B 107.7 . . ?
N6 C50 C53 107.5(11) . . ?
N6 C50 C54 114.2(11) . . ?
C53 C50 C54 109.3(11) . . ?
N6 C50 C49 110.4(11) . . ?
C53 C50 C49 107.4(10) . . ?
C54 C50 C49 107.9(12) . . ?
C46 C51 H51A 109.5 . . ?
C46 C51 H51B 109.5 . . ?
H51A C51 H51B 109.5 . . ?
C46 C51 H51C 109.5 . . ?
H51A C51 H51C 109.5 . . ?
H51B C51 H51C 109.5 . . ?
C46 C52 H52A 109.5 . . ?
C46 C52 H52B 109.5 . . ?
H52A C52 H52B 109.5 . . ?
C46 C52 H52C 109.5 . . ?
H52A C52 H52C 109.5 . . ?
H52B C52 H52C 109.5 . . ?
C50 C53 H53A 109.5 . . ?
C50 C53 H53B 109.5 . . ?
H53A C53 H53B 109.5 . . ?
C50 C53 H53C 109.5 . . ?
H53A C53 H53C 109.5 . . ?
H53B C53 H53C 109.5 . . ?
C50 C54 H54A 109.5 . . ?
C50 C54 H54B 109.5 . . ?
H54A C54 H54B 109.5 . . ?
C50 C54 H54C 109.5 . . ?
H54A C54 H54C 109.5 . . ?
H54B C54 H54C 109.5 . . ?
C50A N6A C46A 117.7(15) . . ?
C50A N6A Ga6 123.2(12) . . ?
C46A N6A Ga6 118.9(13) . . ?
N6A C46A C52A 114.6(19) . . ?
N6A C46A C47A 109.6(19) . . ?
C52A C46A C47A 111(2) . . ?
N6A C46A C51A 107.8(19) . . ?
C52A C46A C51A 109.6(18) . . ?
C47A C46A C51A 103.9(18) . . ?
C48A C47A C46A 112.8(19) . . ?
C48A C47A H47C 109.0 . . ?
C46A C47A H47C 109.0 . . ?
C48A C47A H47D 109.0 . . ?
C46A C47A H47D 109.0 . . ?
H47C C47A H47D 107.8 . . ?
C47A C48A C49A 109.8(16) . . ?
C47A C48A H48C 109.7 . . ?
C49A C48A H48C 109.7 . . ?
C47A C48A H48D 109.7 . . ?
C49A C48A H48D 109.7 . . ?
H48C C48A H48D 108.2 . . ?
C50A C49A C48A 112.7(12) . . ?
C50A C49A H49C 109.0 . . ?
C48A C49A H49C 109.0 . . ?
C50A C49A H49D 109.0 . . ?
C48A C49A H49D 109.0 . . ?
H49C C49A H49D 107.8 . . ?
N6A C50A C49A 111.1(13) . . ?
N6A C50A C53A 108.4(12) . . ?
C49A C50A C53A 106.1(12) . . ?
N6A C50A C54A 111.8(14) . . ?
C49A C50A C54A 110.5(12) . . ?
C53A C50A C54A 108.7(12) . . ?
C46A C51A H51D 109.5 . . ?
C46A C51A H51E 109.5 . . ?
H51D C51A H51E 109.5 . . ?
C46A C51A H51F 109.5 . . ?
H51D C51A H51F 109.5 . . ?
H51E C51A H51F 109.5 . . ?
C46A C52A H52D 109.5 . . ?
C46A C52A H52E 109.5 . . ?
H52D C52A H52E 109.5 . . ?
C46A C52A H52F 109.5 . . ?
H52D C52A H52F 109.5 . . ?
H52E C52A H52F 109.5 . . ?
C50A C53A H53D 109.5 . . ?
C50A C53A H53E 109.5 . . ?
H53D C53A H53E 109.5 . . ?
C50A C53A H53F 109.5 . . ?
H53D C53A H53F 109.5 . . ?
H53E C53A H53F 109.5 . . ?
C50A C54A H54D 109.5 . . ?
C50A C54A H54E 109.5 . . ?
H54D C54A H54E 109.5 . . ?
C50A C54A H54F 109.5 . . ?
H54D C54A H54F 109.5 . . ?
H54E C54A H54F 109.5 . . ?
C55 N7 C59 120.2(9) . . ?
C55 N7 Ga7 119.9(7) . . ?
C59 N7 Ga7 118.6(8) . . ?
N7 C55 C56 109.6(9) . . ?
N7 C55 C61 113.0(9) . . ?
C56 C55 C61 109.4(9) . . ?
N7 C55 C60 107.4(8) . . ?
C56 C55 C60 109.2(9) . . ?
C61 C55 C60 108.2(9) . . ?
C55 C56 C57 114.0(11) . . ?
C55 C56 H56A 108.7 . . ?
C57 C56 H56A 108.7 . . ?
C55 C56 H56B 108.7 . . ?
C57 C56 H56B 108.7 . . ?
H56A C56 H56B 107.6 . . ?
C58 C57 C56 109.0(10) . . ?
C58 C57 H57A 109.9 . . ?
C56 C57 H57A 109.9 . . ?
C58 C57 H57B 109.9 . . ?
C56 C57 H57B 109.9 . . ?
H57A C57 H57B 108.3 . . ?
C57 C58 C59 112.1(10) . . ?
C57 C58 H58A 109.2 . . ?
C59 C58 H58A 109.2 . . ?
C57 C58 H58B 109.2 . . ?
C59 C58 H58B 109.2 . . ?
H58A C58 H58B 107.9 . . ?
N7 C59 C62 109.8(10) . . ?
N7 C59 C63 112.7(11) . . ?
C62 C59 C63 108.7(10) . . ?
N7 C59 C58 110.6(10) . . ?
C62 C59 C58 106.7(10) . . ?
C63 C59 C58 108.2(9) . . ?
C55 C60 H60A 109.5 . . ?
C55 C60 H60B 109.5 . . ?
H60A C60 H60B 109.5 . . ?
C55 C60 H60C 109.5 . . ?
H60A C60 H60C 109.5 . . ?
H60B C60 H60C 109.5 . . ?
C55 C61 H61A 109.5 . . ?
C55 C61 H61B 109.5 . . ?
H61A C61 H61B 109.5 . . ?
C55 C61 H61C 109.5 . . ?
H61A C61 H61C 109.5 . . ?
H61B C61 H61C 109.5 . . ?
C59 C62 H62A 109.5 . . ?
C59 C62 H62B 109.5 . . ?
H62A C62 H62B 109.5 . . ?
C59 C62 H62C 109.5 . . ?
H62A C62 H62C 109.5 . . ?
H62B C62 H62C 109.5 . . ?
C59 C63 H63A 109.5 . . ?
C59 C63 H63B 109.5 . . ?
H63A C63 H63B 109.5 . . ?
C59 C63 H63C 109.5 . . ?
H63A C63 H63C 109.5 . . ?
H63B C63 H63C 109.5 . . ?
C55A N7A C59A 116.3(18) . . ?
C55A N7A Ga7 118.0(14) . . ?
C59A N7A Ga7 125.6(15) . . ?
N7A C55A C61A 115.5(18) . . ?
N7A C55A C60A 107.2(14) . . ?
C61A C55A C60A 108.3(15) . . ?
N7A C55A C56A 111.8(18) . . ?
C61A C55A C56A 111.3(17) . . ?
C60A C55A C56A 101.6(15) . . ?
C57A C56A C55A 110.3(19) . . ?
C57A C56A H56C 109.6 . . ?
C55A C56A H56C 109.6 . . ?
C57A C56A H56D 109.6 . . ?
C55A C56A H56D 109.6 . . ?
H56C C56A H56D 108.1 . . ?
C58A C57A C56A 109.4(18) . . ?
C58A C57A H57C 109.8 . . ?
C56A C57A H57C 109.8 . . ?
C58A C57A H57D 109.8 . . ?
C56A C57A H57D 109.8 . . ?
H57C C57A H57D 108.2 . . ?
C57A C58A C59A 114.2(16) . . ?
C57A C58A H58C 108.7 . . ?
C59A C58A H58C 108.7 . . ?
C57A C58A H58D 108.7 . . ?
C59A C58A H58D 108.7 . . ?
H58C C58A H58D 107.6 . . ?
N7A C59A C62A 107.4(18) . . ?
N7A C59A C63A 112.9(19) . . ?
C62A C59A C63A 108.0(18) . . ?
N7A C59A C58A 108.0(19) . . ?
C62A C59A C58A 107.6(17) . . ?
C63A C59A C58A 112.8(17) . . ?
C55A C60A H60D 109.5 . . ?
C55A C60A H60E 109.5 . . ?
H60D C60A H60E 109.5 . . ?
C55A C60A H60F 109.5 . . ?
H60D C60A H60F 109.5 . . ?
H60E C60A H60F 109.5 . . ?
C55A C61A H61D 109.5 . . ?
C55A C61A H61E 109.5 . . ?
H61D C61A H61E 109.5 . . ?
C55A C61A H61F 109.5 . . ?
H61D C61A H61F 109.5 . . ?
H61E C61A H61F 109.5 . . ?
C59A C62A H62D 109.5 . . ?
C59A C62A H62E 109.5 . . ?
H62D C62A H62E 109.5 . . ?
C59A C62A H62F 109.5 . . ?
H62D C62A H62F 109.5 . . ?
H62E C62A H62F 109.5 . . ?
C59A C63A H63D 109.5 . . ?
C59A C63A H63E 109.5 . . ?
H63D C63A H63E 109.5 . . ?
C59A C63A H63F 109.5 . . ?
H63D C63A H63F 109.5 . . ?
H63E C63A H63F 109.5 . . ?

loop_
_geom_torsion_atom_site_label_1
_geom_torsion_atom_site_label_2
_geom_torsion_atom_site_label_3
_geom_torsion_atom_site_label_4
_geom_torsion
_geom_torsion_site_symmetry_1
_geom_torsion_site_symmetry_2
_geom_torsion_site_symmetry_3
_geom_torsion_site_symmetry_4
_geom_torsion_publ_flag
Ga4 Ga1 N1 C1 95.4(8) . . . . ?
Ga2 Ga1 N1 C1 -125.8(7) . . . . ?
Ga4 Ga1 N1 C5 -86.9(9) . . . . ?
Ga2 Ga1 N1 C5 51.9(10) . . . . ?
C5 N1 C1 C7 -77.9(12) . . . . ?
Ga1 N1 C1 C7 100.0(9) . . . . ?
C5 N1 C1 C2 47.7(12) . . . . ?
Ga1 N1 C1 C2 -134.5(7) . . . . ?
C5 N1 C1 C6 163.9(10) . . . . ?
Ga1 N1 C1 C6 -18.3(12) . . . . ?
N1 C1 C2 C3 -49.6(12) . . . . ?
C7 C1 C2 C3 77.2(11) . . . . ?
C6 C1 C2 C3 -166.0(8) . . . . ?
C1 C2 C3 C4 54.0(13) . . . . ?
C2 C3 C4 C5 -54.8(15) . . . . ?
C1 N1 C5 C8 -165.4(10) . . . . ?
Ga1 N1 C5 C8 16.8(14) . . . . ?
C1 N1 C5 C9 74.3(14) . . . . ?
Ga1 N1 C5 C9 -103.5(12) . . . . ?
C1 N1 C5 C4 -48.5(14) . . . . ?
Ga1 N1 C5 C4 133.8(10) . . . . ?
C3 C4 C5 N1 51.5(16) . . . . ?
C3 C4 C5 C8 168.0(13) . . . . ?
C3 C4 C5 C9 -74.2(15) . . . . ?
C5A N1A C1A C7A -74(2) . . . . ?
Ga1 N1A C1A C7A 102(2) . . . . ?
C5A N1A C1A C2A 51(2) . . . . ?
Ga1 N1A C1A C2A -132.5(19) . . . . ?
C5A N1A C1A C6A 164.6(18) . . . . ?
Ga1 N1A C1A C6A -19(2) . . . . ?
N1A C1A C2A C3A -54(3) . . . . ?
C7A C1A C2A C3A 73(3) . . . . ?
C6A C1A C2A C3A -170(2) . . . . ?
C1A C2A C3A C4A 57(3) . . . . ?
C2A C3A C4A C5A -55(2) . . . . ?
C1A N1A C5A C9A 75(2) . . . . ?
Ga1 N1A C5A C9A -101.8(15) . . . . ?
C1A N1A C5A C4A -50(2) . . . . ?
Ga1 N1A C5A C4A 133.9(13) . . . . ?
C1A N1A C5A C8A -166.2(17) . . . . ?
Ga1 N1A C5A C8A 17.3(19) . . . . ?
C3A C4A C5A N1A 50.8(18) . . . . ?
C3A C4A C5A C9A -74.1(17) . . . . ?
C3A C4A C5A C8A 168.4(13) . . . . ?
Ga3 Ga2 N2 C10 111.7(10) . . . . ?
Ga5 Ga2 N2 C10 -38.2(15) . . . . ?
Ga1 Ga2 N2 C10 -161.0(7) . . . . ?
Ga3 Ga2 N2 C14 -83.0(13) . . . . ?
Ga5 Ga2 N2 C14 127.1(10) . . . . ?
Ga1 Ga2 N2 C14 4.3(16) . . . . ?
C14 N2 C10 C11 45.6(16) . . . . ?
Ga2 N2 C10 C11 -149.2(10) . . . . ?
C14 N2 C10 C16 -77.9(16) . . . . ?
Ga2 N2 C10 C16 87.3(13) . . . . ?
C14 N2 C10 C15 163.3(13) . . . . ?
Ga2 N2 C10 C15 -31.5(14) . . . . ?
N2 C10 C11 C12 -52.9(14) . . . . ?
C16 C10 C11 C12 71.6(14) . . . . ?
C15 C10 C11 C12 -170.1(12) . . . . ?
C10 C11 C12 C13 62.5(15) . . . . ?
C11 C12 C13 C14 -60.9(15) . . . . ?
C10 N2 C14 C17 -162.7(13) . . . . ?
Ga2 N2 C14 C17 32.0(16) . . . . ?
C10 N2 C14 C18 76.2(17) . . . . ?
Ga2 N2 C14 C18 -89.2(14) . . . . ?
C10 N2 C14 C13 -44.8(17) . . . . ?
Ga2 N2 C14 C13 149.8(10) . . . . ?
C12 C13 C14 C17 170.5(11) . . . . ?
C12 C13 C14 N2 51.3(14) . . . . ?
C12 C13 C14 C18 -72.2(13) . . . . ?
C14A N2A C10A C16A -76(3) . . . . ?
Ga2 N2A C10A C16A 100.2(19) . . . . ?
C14A N2A C10A C15A 164(2) . . . . ?
Ga2 N2A C10A C15A -20(2) . . . . ?
C14A N2A C10A C11A 50(3) . . . . ?
Ga2 N2A C10A C11A -134.2(18) . . . . ?
N2A C10A C11A C12A -49(2) . . . . ?
C16A C10A C11A C12A 80(2) . . . . ?
C15A C10A C11A C12A -164(2) . . . . ?
C10A C11A C12A C13A 51(3) . . . . ?
C11A C12A C13A C14A -54(3) . . . . ?
C10A N2A C14A C17A -167(2) . . . . ?
Ga2 N2A C14A C17A 17(3) . . . . ?
C10A N2A C14A C18A 72(3) . . . . ?
Ga2 N2A C14A C18A -103(2) . . . . ?
C10A N2A C14A C13A -52(3) . . . . ?
Ga2 N2A C14A C13A 132.0(19) . . . . ?
C12A C13A C14A N2A 54(2) . . . . ?
C12A C13A C14A C17A 170.3(18) . . . . ?
C12A C13A C14A C18A -71(2) . . . . ?
Ga7 Ga3 N3 C19 -39.2(13) . . . . ?
Ga2 Ga3 N3 C19 136.2(10) . . . . ?
Ga7 Ga3 N3 C23 124.8(10) . . . . ?
Ga2 Ga3 N3 C23 -59.8(12) . . . . ?
C23 N3 C19 C25 -88.7(18) . . . . ?
Ga3 N3 C19 C25 75.0(16) . . . . ?
C23 N3 C19 C20 43.4(19) . . . . ?
Ga3 N3 C19 C20 -152.9(10) . . . . ?
C23 N3 C19 C24 149.1(13) . . . . ?
Ga3 N3 C19 C24 -47.3(15) . . . . ?
C25 C19 C20 C21 80.5(15) . . . . ?
N3 C19 C20 C21 -53.1(15) . . . . ?
C24 C19 C20 C21 -164.1(10) . . . . ?
C19 C20 C21 C22 61.5(14) . . . . ?
C20 C21 C22 C23 -59.5(17) . . . . ?
C21 C22 C23 N3 45.9(17) . . . . ?
C21 C22 C23 C26 170.0(12) . . . . ?
C21 C22 C23 C27 -72.2(16) . . . . ?
C19 N3 C23 C22 -38.8(19) . . . . ?
Ga3 N3 C23 C22 157.5(10) . . . . ?
C19 N3 C23 C26 -164.7(12) . . . . ?
Ga3 N3 C23 C26 31.6(15) . . . . ?
C19 N3 C23 C27 85.7(15) . . . . ?
Ga3 N3 C23 C27 -78.0(13) . . . . ?
Ga7 Ga3 N3A C19A 136.4(11) . . . . ?
Ga2 Ga3 N3A C19A -38.1(15) . . . . ?
Ga7 Ga3 N3A C23A -63.3(14) . . . . ?
Ga2 Ga3 N3A C23A 122.2(12) . . . . ?
C23A N3A C19A C25A -86.4(19) . . . . ?
Ga3 N3A C19A C25A 73.5(17) . . . . ?
C23A N3A C19A C20A 46(2) . . . . ?
Ga3 N3A C19A C20A -154.6(12) . . . . ?
C23A N3A C19A C24A 151.4(14) . . . . ?
Ga3 N3A C19A C24A -48.7(16) . . . . ?
C25A C19A C20A C21A 87.4(16) . . . . ?
N3A C19A C20A C21A -46.6(19) . . . . ?
C24A C19A C20A C21A -158.6(12) . . . . ?
C19A C20A C21A C22A 48(2) . . . . ?
C20A C21A C22A C23A -47(2) . . . . ?
C21A C22A C23A N3A 41(2) . . . . ?
C21A C22A C23A C26A 161.8(15) . . . . ?
C21A C22A C23A C27A -79(2) . . . . ?
C19A N3A C23A C22A -42(2) . . . . ?
Ga3 N3A C23A C22A 157.8(12) . . . . ?
C19A N3A C23A C26A -164.8(14) . . . . ?
Ga3 N3A C23A C26A 35.3(18) . . . . ?
C19A N3A C23A C27A 85.2(17) . . . . ?
Ga3 N3A C23A C27A -74.7(15) . . . . ?
Ga1 Ga4 N4 C28 16.8(9) . . . . ?
Ga7 Ga4 N4 C28 118.5(7) . . . . ?
Ga5 Ga4 N4 C28 -106.6(7) . . . . ?
Ga1 Ga4 N4 C32 174.6(5) . . . . ?
Ga7 Ga4 N4 C32 -83.7(7) . . . . ?
Ga5 Ga4 N4 C32 51.2(8) . . . . ?
C32 N4 C28 C34 -78.9(11) . . . . ?
Ga4 N4 C28 C34 78.9(10) . . . . ?
C32 N4 C28 C29 46.8(12) . . . . ?
Ga4 N4 C28 C29 -155.4(7) . . . . ?
C32 N4 C28 C33 162.2(8) . . . . ?
Ga4 N4 C28 C33 -40.0(11) . . . . ?
N4 C28 C29 C30 -50.6(13) . . . . ?
C34 C28 C29 C30 77.7(12) . . . . ?
C33 C28 C29 C30 -167.0(9) . . . . ?
C28 C29 C30 C31 56.6(13) . . . . ?
C29 C30 C31 C32 -58.2(13) . . . . ?
C28 N4 C32 C36 78.6(11) . . . . ?
Ga4 N4 C32 C36 -79.8(9) . . . . ?
C28 N4 C32 C31 -48.2(11) . . . . ?
Ga4 N4 C32 C31 153.3(6) . . . . ?
C28 N4 C32 C35 -162.9(8) . . . . ?
Ga4 N4 C32 C35 38.7(9) . . . . ?
C30 C31 C32 N4 53.5(11) . . . . ?
C30 C31 C32 C36 -74.3(12) . . . . ?
C30 C31 C32 C35 168.4(9) . . . . ?
C32A N4A C28A C34A -82(3) . . . . ?
Ga4 N4A C28A C34A 69(2) . . . . ?
C32A N4A C28A C29A 42(3) . . . . ?
Ga4 N4A C28A C29A -166.5(15) . . . . ?
C32A N4A C28A C33A 157(2) . . . . ?
Ga4 N4A C28A C33A -52(2) . . . . ?
N4A C28A C29A C30A -48(3) . . . . ?
C34A C28A C29A C30A 78(2) . . . . ?
C33A C28A C29A C30A -165(2) . . . . ?
C28A C29A C30A C31A 55(3) . . . . ?
C29A C30A C31A C32A -52(3) . . . . ?
C28A N4A C32A C35A -159(2) . . . . ?
Ga4 N4A C32A C35A 50(2) . . . . ?
C28A N4A C32A C31A -40(3) . . . . ?
Ga4 N4A C32A C31A 169.1(16) . . . . ?
C28A N4A C32A C36A 81(2) . . . . ?
Ga4 N4A C32A C36A -69(2) . . . . ?
C30A C31A C32A N4A 44(3) . . . . ?
C30A C31A C32A C35A 163(2) . . . . ?
C30A C31A C32A C36A -79(2) . . . . ?
Ga6 Ga5 N5 C37 16.8(9) . . . . ?
Ga2 Ga5 N5 C37 118.5(7) . . . . ?
Ga4 Ga5 N5 C37 -106.5(7) . . . . ?
Ga6 Ga5 N5 C41 174.9(5) . . . . ?
Ga2 Ga5 N5 C41 -83.4(7) . . . . ?
Ga4 Ga5 N5 C41 51.6(8) . . . . ?
C41 N5 C37 C43 -79.0(11) . . . . ?
Ga5 N5 C37 C43 79.2(10) . . . . ?
C41 N5 C37 C42 161.6(8) . . . . ?
Ga5 N5 C37 C42 -40.2(11) . . . . ?
C41 N5 C37 C38 46.3(12) . . . . ?
Ga5 N5 C37 C38 -155.5(7) . . . . ?
N5 C37 C38 C39 -50.4(13) . . . . ?
C43 C37 C38 C39 77.6(12) . . . . ?
C42 C37 C38 C39 -166.6(9) . . . . ?
C37 C38 C39 C40 57.0(13) . . . . ?
C38 C39 C40 C41 -58.0(13) . . . . ?
C37 N5 C41 C45 79.5(11) . . . . ?
Ga5 N5 C41 C45 -79.2(9) . . . . ?
C37 N5 C41 C40 -48.3(11) . . . . ?
Ga5 N5 C41 C40 153.0(6) . . . . ?
C37 N5 C41 C44 -162.9(8) . . . . ?
Ga5 N5 C41 C44 38.4(9) . . . . ?
C39 C40 C41 N5 53.2(12) . . . . ?
C39 C40 C41 C45 -75.3(12) . . . . ?
C39 C40 C41 C44 168.6(9) . . . . ?
C41A N5A C37A C43A -82(3) . . . . ?
Ga5 N5A C37A C43A 69(2) . . . . ?
C41A N5A C37A C38A 42(3) . . . . ?
Ga5 N5A C37A C38A -166.7(15) . . . . ?
C41A N5A C37A C42A 157(2) . . . . ?
Ga5 N5A C37A C42A -52(2) . . . . ?
N5A C37A C38A C39A -47(3) . . . . ?
C43A C37A C38A C39A 79(2) . . . . ?
C42A C37A C38A C39A -165.0(19) . . . . ?
C37A C38A C39A C40A 54(3) . . . . ?
C38A C39A C40A C41A -52(3) . . . . ?
C37A N5A C41A C40A -40(3) . . . . ?
Ga5 N5A C41A C40A 168.9(16) . . . . ?
C37A N5A C41A C44A -158(2) . . . . ?
Ga5 N5A C41A C44A 51(2) . . . . ?
C37A N5A C41A C45A 82(2) . . . . ?
Ga5 N5A C41A C45A -69(2) . . . . ?
C39A C40A C41A N5A 44(3) . . . . ?
C39A C40A C41A C44A 162(2) . . . . ?
C39A C40A C41A C45A -80(2) . . . . ?
Ga5 Ga6 N6 C46 94.7(7) . . . . ?
Ga7 Ga6 N6 C46 -126.2(6) . . . . ?
Ga5 Ga6 N6 C50 -86.9(9) . . . . ?
Ga7 Ga6 N6 C50 52.2(10) . . . . ?
C50 N6 C46 C52 -78.5(11) . . . . ?
Ga6 N6 C46 C52 100.0(8) . . . . ?
C50 N6 C46 C47 47.0(12) . . . . ?
Ga6 N6 C46 C47 -134.5(7) . . . . ?
C50 N6 C46 C51 164.1(10) . . . . ?
Ga6 N6 C46 C51 -17.5(11) . . . . ?
N6 C46 C47 C48 -49.2(11) . . . . ?
C52 C46 C47 C48 76.4(11) . . . . ?
C51 C46 C47 C48 -166.1(8) . . . . ?
C46 C47 C48 C49 53.8(13) . . . . ?
C47 C48 C49 C50 -54.3(15) . . . . ?
C46 N6 C50 C53 -164.5(9) . . . . ?
Ga6 N6 C50 C53 17.1(13) . . . . ?
C46 N6 C50 C54 74.1(13) . . . . ?
Ga6 N6 C50 C54 -104.3(11) . . . . ?
C46 N6 C50 C49 -47.7(13) . . . . ?
Ga6 N6 C50 C49 133.9(10) . . . . ?
C48 C49 C50 N6 50.8(15) . . . . ?
C48 C49 C50 C53 167.7(13) . . . . ?
C48 C49 C50 C54 -74.7(15) . . . . ?
C50A N6A C46A C52A -74(2) . . . . ?
Ga6 N6A C46A C52A 102(2) . . . . ?
C50A N6A C46A C47A 51(2) . . . . ?
Ga6 N6A C46A C47A -132.5(19) . . . . ?
C50A N6A C46A C51A 163.9(17) . . . . ?
Ga6 N6A C46A C51A -20(2) . . . . ?
N6A C46A C47A C48A -54(3) . . . . ?
C52A C46A C47A C48A 74(3) . . . . ?
C51A C46A C47A C48A -169(2) . . . . ?
C46A C47A C48A C49A 56(3) . . . . ?
C47A C48A C49A C50A -53(2) . . . . ?
C46A N6A C50A C49A -50(2) . . . . ?
Ga6 N6A C50A C49A 134.2(13) . . . . ?
C46A N6A C50A C53A -166.2(16) . . . . ?
Ga6 N6A C50A C53A 18.0(19) . . . . ?
C46A N6A C50A C54A 74(2) . . . . ?
Ga6 N6A C50A C54A -101.8(15) . . . . ?
C48A C49A C50A N6A 49.4(18) . . . . ?
C48A C49A C50A C53A 167.0(14) . . . . ?
C48A C49A C50A C54A -75.3(17) . . . . ?
Ga3 Ga7 N7 C55 111.9(9) . . . . ?
Ga4 Ga7 N7 C55 -38.7(13) . . . . ?
Ga6 Ga7 N7 C55 -160.7(7) . . . . ?
Ga3 Ga7 N7 C59 -81.3(11) . . . . ?
Ga4 Ga7 N7 C59 128.1(8) . . . . ?
Ga6 Ga7 N7 C59 6.1(14) . . . . ?
C59 N7 C55 C56 43.8(15) . . . . ?
Ga7 N7 C55 C56 -149.7(10) . . . . ?
C59 N7 C55 C61 -78.6(14) . . . . ?
Ga7 N7 C55 C61 88.0(12) . . . . ?
C59 N7 C55 C60 162.2(12) . . . . ?
Ga7 N7 C55 C60 -31.2(13) . . . . ?
N7 C55 C56 C57 -49.0(15) . . . . ?
C61 C55 C56 C57 75.4(14) . . . . ?
C60 C55 C56 C57 -166.3(12) . . . . ?
C55 C56 C57 C58 58.2(15) . . . . ?
C56 C57 C58 C59 -57.9(14) . . . . ?
C55 N7 C59 C62 -162.4(11) . . . . ?
Ga7 N7 C59 C62 30.9(14) . . . . ?
C55 N7 C59 C63 76.3(15) . . . . ?
Ga7 N7 C59 C63 -90.4(12) . . . . ?
C55 N7 C59 C58 -44.9(16) . . . . ?
Ga7 N7 C59 C58 148.4(10) . . . . ?
C57 C58 C59 N7 50.9(13) . . . . ?
C57 C58 C59 C62 170.3(11) . . . . ?
C57 C58 C59 C63 -73.0(13) . . . . ?
C59A N7A C55A C61A -75(3) . . . . ?
Ga7 N7A C55A C61A 102(2) . . . . ?
C59A N7A C55A C60A 165(2) . . . . ?
Ga7 N7A C55A C60A -18(3) . . . . ?
C59A N7A C55A C56A 54(3) . . . . ?
Ga7 N7A C55A C56A -129(2) . . . . ?
N7A C55A C56A C57A -54(3) . . . . ?
C61A C55A C56A C57A 77(3) . . . . ?
C60A C55A C56A C57A -168(2) . . . . ?
C55A C56A C57A C58A 55(3) . . . . ?
C56A C57A C58A C59A -57(3) . . . . ?
C55A N7A C59A C62A -167(2) . . . . ?
Ga7 N7A C59A C62A 16(3) . . . . ?
C55A N7A C59A C63A 74(3) . . . . ?
Ga7 N7A C59A C63A -103(3) . . . . ?
C55A N7A C59A C58A -51(3) . . . . ?
Ga7 N7A C59A C58A 132(2) . . . . ?
C57A C58A C59A N7A 53(2) . . . . ?
C57A C58A C59A C62A 169(2) . . . . ?
C57A C58A C59A C63A -72(2) . . . . ?

_vrf_PLAT090_mo_AntIv25_1_0m_a   
;PROBLEM: Poor Data / Parameter Ratio (Zmax > 18) ........       5.39 Note  
RESPONSE: Due to severe disorder of the amide ligans at gallium centres 
additional restraints had ti be used during refinement.
;
_shelx_res_file                  
;
TITL mo_AntIv25_1_0m_a.res in Cc
    mo_AntIv25_1_0m_a.res
    created by SHELXL-2019/1 at 12:34:21 on 09-Dec-2024
REM Old TITL mo_AntIv25_1_0m in Cc
REM SHELXT solution in Cc: R1 0.111, Rweak 0.026, Alpha 0.005
REM <I/s>   0.503 for  202 systematic absences,  Orientation as input
REM Flack x =  0.139 ( 0.005 ) from  6953 Parsons' quotients
REM Formula found by SHELXT:  C55 Ga8 N19
CELL  0.71073  15.2706  21.8702  23.1045   90.000  109.273   90.000
ZERR    4.000   0.0008   0.0012   0.0012    0.000    0.002    0.000
LATT -7
SYMM X, -Y, 1/2+Z
SFAC  C  GA  N  TI H
UNIT 252 28 28 4 504
ACTA
LIST 4
TEMP -173.150
SIZE 0.129 0.142 0.215
L.S. 10
BOND $H
CONF
HTAB
FMAP 2
PLAN 10
WGHT    0.037900   10.474799
FVAR       0.18514   0.66297   0.54412   0.60628   0.72187
GA1   2    0.628301    0.734350    0.498807    11.00000    0.02764    0.02495 =
         0.02405   -0.00010    0.00267   -0.00007
GA2   2    0.644715    0.668965    0.616703    11.00000    0.01673    0.03811 =
         0.01659   -0.00481    0.00429   -0.00114
GA3   2    0.483362    0.625003    0.519803    11.00000    0.01893    0.03744 =
         0.01861   -0.00186    0.00626   -0.00065
GA4   2    0.732979    0.641912    0.452751    11.00000    0.02940    0.03133 =
         0.02732    0.00156    0.01671   -0.00147
GA5   2    0.800012    0.608083    0.586856    11.00000    0.01946    0.03116 =
         0.02751    0.00145    0.00167    0.00257
GA6   2    0.649291    0.515646    0.540799    11.00000    0.03506    0.02495 =
         0.02391   -0.00002    0.01347    0.00001
GA7   2    0.547803    0.581054    0.422910    11.00000    0.01855    0.03794 =
         0.01661   -0.00471    0.00691   -0.00190
TI1   4    0.642624    0.624991    0.519787    11.00000    0.01702    0.02454 =
         0.01634   -0.00085    0.00555   -0.00032
SIMU 0.01 N1 > C9A
RIGU N1 > C9
RIGU N1A > C9A
PART 1  21
N1    3    0.625340    0.817539    0.480172    21.00000    0.02615    0.02817 =
         0.03339    0.00226    0.00209    0.00270
C1    1    0.547691    0.841468    0.428669    21.00000    0.04072    0.03884 =
         0.04500    0.00213   -0.00459    0.01199
C2    1    0.582143    0.884089    0.388129    21.00000    0.06704    0.04727 =
         0.04065    0.00727   -0.00133    0.01299
AFIX  23
H2A   5    0.613155    0.859229    0.364763    21.00000   -1.20000
H2B   5    0.527951    0.904249    0.358176    21.00000   -1.20000
AFIX   0
C3    1    0.649231    0.933060    0.423559    21.00000    0.06746    0.03957 =
         0.04375    0.01338    0.01799    0.00754
AFIX  23
H3A   5    0.673353    0.956326    0.395288    21.00000   -1.20000
H3B   5    0.616550    0.961951    0.442361    21.00000   -1.20000
AFIX   0
C4    1    0.728733    0.903404    0.472977    21.00000    0.04822    0.03762 =
         0.05144    0.00896    0.02377   -0.00155
AFIX  23
H4A   5    0.769663    0.935744    0.497617    21.00000   -1.20000
H4B   5    0.765617    0.878751    0.453421    21.00000   -1.20000
AFIX   0
C5    1    0.696163    0.861604    0.516340    21.00000    0.03179    0.02797 =
         0.03576   -0.00002    0.00767   -0.00450
C6    1    0.501723    0.785933    0.388275    21.00000    0.05984    0.05329 =
         0.05688   -0.00368   -0.02597    0.01684
AFIX 137
H6A   5    0.453149    0.800391    0.351346    21.00000   -1.50000
H6B   5    0.474280    0.758913    0.411474    21.00000   -1.50000
H6C   5    0.548701    0.763411    0.376488    21.00000   -1.50000
AFIX   0
C7    1    0.473786    0.872610    0.449052    21.00000    0.04261    0.03961 =
         0.09083   -0.00313    0.00975    0.00630
AFIX 137
H7A   5    0.424379    0.888011    0.413046    21.00000   -1.50000
H7B   5    0.501585    0.906776    0.476385    21.00000   -1.50000
H7C   5    0.447744    0.843122    0.470866    21.00000   -1.50000
AFIX   0
C8    1    0.779767    0.824219    0.554631    21.00000    0.03369    0.04016 =
         0.04031    0.00625    0.00218   -0.00802
AFIX 137
H8A   5    0.830191    0.851910    0.576695    21.00000   -1.50000
H8B   5    0.800608    0.797643    0.527600    21.00000   -1.50000
H8C   5    0.762115    0.799131    0.584155    21.00000   -1.50000
AFIX   0
C9    1    0.663081    0.902038    0.559441    21.00000    0.06314    0.02602 =
         0.04139   -0.00396    0.02126   -0.01108
AFIX 137
H9A   5    0.716400    0.923124    0.588223    21.00000   -1.50000
H9B   5    0.633133    0.876492    0.582323    21.00000   -1.50000
H9C   5    0.618609    0.932287    0.535266    21.00000   -1.50000
AFIX   0
SAME N1 > C9 N1A > C9A
PART 0
PART 2  -21
N1A   3    0.609951    0.820628    0.492843   -21.00000    0.02511    0.02633 =
         0.03347    0.00315    0.00577    0.00162
C1A   1    0.690444    0.861499    0.520451   -21.00000    0.02884    0.02911 =
         0.03898    0.00130    0.01296   -0.00384
C2A   1    0.665173    0.911575    0.558819   -21.00000    0.03635    0.03075 =
         0.04326   -0.00015    0.02097   -0.00680
AFIX  23
H2AA  5    0.655207    0.892664    0.595076   -21.00000   -1.20000
H2AB  5    0.717602    0.940591    0.573669   -21.00000   -1.20000
AFIX   0
C3A   1    0.578557    0.946324    0.522465   -21.00000    0.03538    0.02938 =
         0.05711   -0.00776    0.01818   -0.00426
AFIX  23
H3AA  5    0.589720    0.968425    0.488160   -21.00000   -1.20000
H3AB  5    0.562738    0.976728    0.549186   -21.00000   -1.20000
AFIX   0
C4A   1    0.497655    0.900937    0.497164   -21.00000    0.03378    0.03214 =
         0.05823   -0.00085    0.01776    0.00260
AFIX  23
H4AA  5    0.482436    0.882569    0.531838   -21.00000   -1.20000
H4AB  5    0.442243    0.923421    0.471369   -21.00000   -1.20000
AFIX   0
C5A   1    0.520402    0.849784    0.459027   -21.00000    0.02208    0.02437 =
         0.03970    0.00320    0.00658    0.00648
C6A   1    0.767554    0.823882    0.567444   -21.00000    0.02505    0.03583 =
         0.04054   -0.00161    0.00970    0.00034
AFIX 137
H6AA  5    0.816828    0.851439    0.591371   -21.00000   -1.50000
H6AB  5    0.793331    0.794193    0.545668   -21.00000   -1.50000
H6AC  5    0.741299    0.802208    0.595032   -21.00000   -1.50000
AFIX   0
C7A   1    0.730024    0.889581    0.473824   -21.00000    0.03199    0.01808 =
         0.05067   -0.00443    0.02013   -0.00607
AFIX 137
H7AA  5    0.786857    0.912165    0.495436   -21.00000   -1.50000
H7AB  5    0.684357    0.917565    0.446959   -21.00000   -1.50000
H7AC  5    0.744252    0.857032    0.449161   -21.00000   -1.50000
AFIX   0
C8A   1    0.443254    0.801479    0.448510   -21.00000    0.03157    0.02333 =
         0.05202    0.00400    0.00887    0.00514
AFIX 137
H8AA  5    0.382644    0.820958    0.429880   -21.00000   -1.50000
H8AB  5    0.446301    0.783223    0.487864   -21.00000   -1.50000
H8AC  5    0.451747    0.769533    0.421095   -21.00000   -1.50000
AFIX   0
C9A   1    0.518516    0.873884    0.396354   -21.00000    0.04679    0.03332 =
         0.04285    0.00354   -0.00020   -0.00532
AFIX 137
H9AA  5    0.454873    0.885192    0.372082   -21.00000   -1.50000
H9AB  5    0.540746    0.842000    0.374824   -21.00000   -1.50000
H9AC  5    0.558724    0.909873    0.402074   -21.00000   -1.50000
AFIX   0
PART 0

SIMU 0.01 N2 > C18A
RIGU N2 > C18
RIGU N2A > C18A
PART 1 41
N2    3    0.628607    0.697606    0.688120    41.00000    0.03077    0.04774 =
         0.02215   -0.01443    0.01322   -0.01115
C10   1    0.667981    0.662989    0.746245    41.00000    0.03437    0.06492 =
         0.02019   -0.00752    0.00598   -0.01777
C11   1    0.606954    0.671972    0.786364    41.00000    0.04185    0.07574 =
         0.03069   -0.00948    0.01395   -0.02131
AFIX  23
H11A  5    0.637048    0.652508    0.826753    41.00000   -1.20000
H11B  5    0.546482    0.651570    0.766874    41.00000   -1.20000
AFIX   0
C12   1    0.590587    0.740067    0.795747    41.00000    0.05079    0.07406 =
         0.04741   -0.02155    0.02380   -0.02434
AFIX  23
H12A  5    0.553503    0.744627    0.823464    41.00000   -1.20000
H12B  5    0.650666    0.761182    0.814471    41.00000   -1.20000
AFIX   0
C13   1    0.539412    0.767626    0.734016    41.00000    0.04503    0.05878 =
         0.04741   -0.02336    0.02571   -0.01405
AFIX  23
H13A  5    0.526386    0.811246    0.739245    41.00000   -1.20000
H13B  5    0.479336    0.746356    0.715827    41.00000   -1.20000
AFIX   0
C14   1    0.596675    0.762332    0.690182    41.00000    0.03271    0.04330 =
         0.04479   -0.02091    0.02284   -0.01379
C15   1    0.666784    0.594260    0.729604    41.00000    0.05924    0.07022 =
         0.02384    0.01100    0.00179   -0.00138
AFIX 137
H15A  5    0.679143    0.569574    0.766849    41.00000   -1.50000
H15B  5    0.714648    0.586249    0.710893    41.00000   -1.50000
H15C  5    0.605804    0.583508    0.700549    41.00000   -1.50000
AFIX   0
C16   1    0.769124    0.681234    0.781465    41.00000    0.03868    0.09339 =
         0.03425    0.00063    0.00652   -0.01703
AFIX 137
H16A  5    0.801024    0.647003    0.807216    41.00000   -1.50000
H16B  5    0.769700    0.716815    0.807371    41.00000   -1.50000
H16C  5    0.800934    0.691480    0.752195    41.00000   -1.50000
AFIX   0
C17   1    0.534336    0.780868    0.627580    41.00000    0.03430    0.02968 =
         0.05456   -0.01397    0.02544   -0.01321
AFIX 137
H17A  5    0.513024    0.822934    0.628994    41.00000   -1.50000
H17B  5    0.480687    0.753390    0.614382    41.00000   -1.50000
H17C  5    0.568603    0.778381    0.598497    41.00000   -1.50000
AFIX   0
C18   1    0.678237    0.807813    0.711632    41.00000    0.05166    0.06079 =
         0.06835   -0.02323    0.01607   -0.02997
AFIX 137
H18A  5    0.657545    0.848253    0.694191    41.00000   -1.50000
H18B  5    0.728978    0.793674    0.697845    41.00000   -1.50000
H18C  5    0.700012    0.810410    0.756488    41.00000   -1.50000
AFIX   0
SAME N2 > C18 N2A > C18A
PART 0
PART 2  -41
N2A   3    0.635854    0.706124    0.689006   -41.00000    0.03097    0.05010 =
         0.03048   -0.00686    0.01081   -0.00442
C10A  1    0.691211    0.680672    0.749330   -41.00000    0.04013    0.06046 =
         0.02963   -0.00732    0.01283    0.00015
C11A  1    0.631296    0.674497    0.790554   -41.00000    0.04354    0.07819 =
         0.03705   -0.01537    0.01491   -0.01504
AFIX  23
H11C  5    0.588180    0.639749    0.775617   -41.00000   -1.20000
H11D  5    0.672177    0.664307    0.832524   -41.00000   -1.20000
AFIX   0
C12A  1    0.574704    0.730922    0.793985   -41.00000    0.03912    0.07495 =
         0.03755   -0.02615    0.02461   -0.01941
AFIX  23
H12C  5    0.531694    0.721067    0.816679   -41.00000   -1.20000
H12D  5    0.616632    0.764001    0.816220   -41.00000   -1.20000
AFIX   0
C13A  1    0.520225    0.751996    0.729942   -41.00000    0.03495    0.06248 =
         0.04553   -0.02696    0.02175   -0.01445
AFIX  23
H13C  5    0.487874    0.790569    0.732656   -41.00000   -1.20000
H13D  5    0.472371    0.720988    0.710386   -41.00000   -1.20000
AFIX   0
C14A  1    0.580908    0.762639    0.688663   -41.00000    0.02588    0.04431 =
         0.04708   -0.01814    0.01580   -0.00415
C15A  1    0.716997    0.615302    0.738000   -41.00000    0.06746    0.06077 =
         0.01825    0.00732   -0.00256    0.00935
AFIX 137
H15D  5    0.714940    0.589041    0.771896   -41.00000   -1.50000
H15E  5    0.779736    0.614814    0.735355   -41.00000   -1.50000
H15F  5    0.672851    0.600131    0.699485   -41.00000   -1.50000
AFIX   0
C16A  1    0.780091    0.715544    0.782379   -41.00000    0.03778    0.07559 =
         0.03715   -0.01061    0.00843    0.00079
AFIX 137
H16D  5    0.817629    0.691870    0.817926   -41.00000   -1.50000
H16E  5    0.764453    0.755198    0.796144   -41.00000   -1.50000
H16F  5    0.815343    0.721989    0.754317   -41.00000   -1.50000
AFIX   0
C17A  1    0.513776    0.772399    0.624218   -41.00000    0.01822    0.03855 =
         0.04561   -0.01024    0.01146    0.00478
AFIX 137
H17D  5    0.470010    0.805010    0.624702   -41.00000   -1.50000
H17E  5    0.479571    0.734465    0.609382   -41.00000   -1.50000
H17F  5    0.548421    0.784021    0.596978   -41.00000   -1.50000
AFIX   0
C18A  1    0.642233    0.819399    0.707775   -41.00000    0.04189    0.05157 =
         0.04526   -0.01393    0.00408   -0.00756
AFIX 137
H18D  5    0.604571    0.856160    0.693546   -41.00000   -1.50000
H18E  5    0.691664    0.817883    0.689473   -41.00000   -1.50000
H18F  5    0.669753    0.820518    0.752549   -41.00000   -1.50000
AFIX   0
PART 0

SIMU 0.005 N3 > C27A
RIGU N3 > C27
RIGU N3A > C27A
EADP C25A C26
EADP C24A C26A
PART 1  31
N3    3    0.362613    0.630931    0.521776    31.00000    0.02222    0.06300 =
         0.02828    0.01185    0.01195    0.00492
C19   1    0.288499    0.650521    0.466331    31.00000    0.03201    0.06871 =
         0.03238    0.00676    0.01291    0.01776
C20   1    0.209930    0.681113    0.480965    31.00000    0.03057    0.07811 =
         0.04310   -0.00602    0.00447    0.01471
AFIX  23
H20A  5    0.157927    0.689339    0.442736    31.00000   -1.20000
H20B  5    0.230981    0.720490    0.502115    31.00000   -1.20000
AFIX   0
C21   1    0.177938    0.637587    0.522891    31.00000    0.03239    0.09607 =
         0.04497    0.00152    0.01495    0.00148
AFIX  23
H21A  5    0.124767    0.655763    0.532257    31.00000   -1.20000
H21B  5    0.157847    0.598034    0.501861    31.00000   -1.20000
AFIX   0
C22   1    0.259238    0.627383    0.582493    31.00000    0.03689    0.09583 =
         0.04541    0.00350    0.01283   -0.00478
AFIX  23
H22A  5    0.276895    0.667053    0.603797    31.00000   -1.20000
H22B  5    0.238736    0.600033    0.609678    31.00000   -1.20000
AFIX   0
C23   1    0.340129    0.600769    0.572215    31.00000    0.02752    0.06668 =
         0.03338    0.01085    0.00948   -0.01395
C24   1    0.326910    0.709446    0.441685    31.00000    0.04867    0.08061 =
         0.05350    0.00930    0.01189    0.01120
AFIX 137
H24A  5    0.280917    0.742362    0.433865    31.00000   -1.50000
H24B  5    0.338546    0.699226    0.403568    31.00000   -1.50000
H24C  5    0.384843    0.722914    0.472495    31.00000   -1.50000
AFIX   0
C25   1    0.257240    0.605401    0.417693    31.00000    0.05890    0.08613 =
         0.05134   -0.00783    0.00133    0.02393
AFIX 137
H25A  5    0.214591    0.624709    0.380874    31.00000   -1.50000
H25B  5    0.225205    0.572144    0.430918    31.00000   -1.50000
H25C  5    0.310839    0.588912    0.408475    31.00000   -1.50000
AFIX   0
C26   1    0.424928    0.601062    0.629449    31.00000    0.03038    0.04510 =
         0.02477    0.00508    0.01189   -0.00922
AFIX 137
H26A  5    0.409218    0.582736    0.663467    31.00000   -1.50000
H26B  5    0.445765    0.643259    0.639886    31.00000   -1.50000
H26C  5    0.474654    0.577382    0.622017    31.00000   -1.50000
AFIX   0
C27   1    0.329593    0.530869    0.552638    31.00000    0.06820    0.07239 =
         0.05863    0.00586   -0.00585   -0.01501
AFIX 137
H27A  5    0.313954    0.506876    0.583695    31.00000   -1.50000
H27B  5    0.388169    0.516025    0.549105    31.00000   -1.50000
H27C  5    0.280149    0.526550    0.513027    31.00000   -1.50000
AFIX   0
SAME N3 > C27 N3A > C27A
PART 0
PART 2  -31
N3A   3    0.360674    0.617821    0.517270   -31.00000    0.02212    0.06330 =
         0.02845    0.01089    0.01030    0.00306
C19A  1    0.342739    0.598278    0.572998   -31.00000    0.02808    0.06557 =
         0.03352    0.00762    0.01060   -0.01043
C20A  1    0.249140    0.567942    0.559283   -31.00000    0.03067    0.07890 =
         0.03791   -0.00194    0.02077   -0.01349
AFIX  23
H20C  5    0.252052    0.526320    0.543171   -31.00000   -1.20000
H20D  5    0.234843    0.563811    0.597892   -31.00000   -1.20000
AFIX   0
C21A  1    0.173067    0.602569    0.514082   -31.00000    0.03593    0.10275 =
         0.04759    0.00372    0.01253   -0.00449
AFIX  23
H21C  5    0.159052    0.639447    0.534283   -31.00000   -1.20000
H21D  5    0.116590    0.576822    0.501050   -31.00000   -1.20000
AFIX   0
C22A  1    0.196336    0.622153    0.457268   -31.00000    0.03365    0.09421 =
         0.04210    0.00364    0.00959    0.00487
AFIX  23
H22C  5    0.191742    0.585722    0.430995   -31.00000   -1.20000
H22D  5    0.148407    0.651547    0.433862   -31.00000   -1.20000
AFIX   0
C23A  1    0.288209    0.650350    0.468112   -31.00000    0.03135    0.06908 =
         0.03166    0.00730    0.01382    0.01594
C24A  1    0.405166    0.539097    0.598086   -31.00000    0.02363    0.04570 =
         0.02390    0.00574    0.00993    0.00221
AFIX 137
H24D  5    0.364955    0.503854    0.596852   -31.00000   -1.50000
H24E  5    0.445204    0.546265    0.640423   -31.00000   -1.50000
H24F  5    0.443611    0.530890    0.572364   -31.00000   -1.50000
AFIX   0
C25A  1    0.360961    0.643228    0.622444   -31.00000    0.03038    0.04510 =
         0.02477    0.00508    0.01189   -0.00922
AFIX 137
H25D  5    0.356636    0.623385    0.659435   -31.00000   -1.50000
H25E  5    0.315107    0.676216    0.610058   -31.00000   -1.50000
H25F  5    0.423350    0.660203    0.630970   -31.00000   -1.50000
AFIX   0
C26A  1    0.315868    0.649145    0.410568   -31.00000    0.02363    0.04570 =
         0.02390    0.00574    0.00993    0.00221
AFIX 137
H26D  5    0.266495    0.667628    0.376470   -31.00000   -1.50000
H26E  5    0.325464    0.606732    0.400354   -31.00000   -1.50000
H26F  5    0.373452    0.672300    0.417836   -31.00000   -1.50000
AFIX   0
C27A  1    0.300135    0.719527    0.488370   -31.00000    0.06178    0.07242 =
         0.04716    0.00114    0.01852    0.01428
AFIX 137
H27D  5    0.258908    0.744918    0.455714   -31.00000   -1.50000
H27E  5    0.364612    0.732064    0.496106   -31.00000   -1.50000
H27F  5    0.284298    0.724607    0.525883   -31.00000   -1.50000
AFIX   0
PART 0

SIMU 0.01 N4 > C36A
RIGU N4 > C36
RIGU N4A > C36A
PART 1 51
N4    3    0.789853    0.646987    0.393020    51.00000    0.04754    0.03593 =
         0.04054    0.00139    0.02899   -0.00771
C28   1    0.810405    0.707065    0.371231    51.00000    0.06074    0.04583 =
         0.05209    0.00536    0.03505   -0.01301
C29   1    0.816412    0.702029    0.306358    51.00000    0.08417    0.05921 =
         0.06035    0.00835    0.04967   -0.00985
AFIX  23
H29A  5    0.753430    0.694798    0.276961    51.00000   -1.20000
H29B  5    0.838899    0.741404    0.295449    51.00000   -1.20000
AFIX   0
C30   1    0.880507    0.650889    0.299685    51.00000    0.08707    0.07009 =
         0.06819    0.00740    0.05636   -0.00936
AFIX  23
H30A  5    0.879093    0.648173    0.256615    51.00000   -1.20000
H30B  5    0.945070    0.659295    0.326025    51.00000   -1.20000
AFIX   0
C31   1    0.846974    0.591228    0.318829    51.00000    0.06702    0.05734 =
         0.05393   -0.00286    0.04414   -0.00792
AFIX  23
H31A  5    0.888270    0.557657    0.315095    51.00000   -1.20000
H31B  5    0.783805    0.582280    0.290520    51.00000   -1.20000
AFIX   0
C32   1    0.844939    0.592834    0.384573    51.00000    0.04128    0.04639 =
         0.04747   -0.00319    0.03351   -0.00509
C33   1    0.727275    0.749403    0.365691    51.00000    0.07534    0.03906 =
         0.04708    0.00952    0.03081   -0.00824
AFIX 137
H33A  5    0.737161    0.788986    0.348949    51.00000   -1.50000
H33B  5    0.721485    0.755436    0.406303    51.00000   -1.50000
H33C  5    0.670349    0.730694    0.338303    51.00000   -1.50000
AFIX   0
C34   1    0.896579    0.738919    0.413711    51.00000    0.07187    0.05849 =
         0.08153   -0.00841    0.03946   -0.02759
AFIX 137
H34A  5    0.894935    0.782309    0.402811    51.00000   -1.50000
H34B  5    0.952205    0.719938    0.409357    51.00000   -1.50000
H34C  5    0.897951    0.734970    0.456253    51.00000   -1.50000
AFIX   0
C35   1    0.791097    0.535492    0.391929    51.00000    0.05252    0.03910 =
         0.04982    0.00134    0.03809    0.00208
AFIX 137
H35A  5    0.817278    0.499383    0.378561    51.00000   -1.50000
H35B  5    0.725691    0.539811    0.366833    51.00000   -1.50000
H35C  5    0.796046    0.530779    0.435076    51.00000   -1.50000
AFIX   0
C36   1    0.941305    0.588958    0.431529    51.00000    0.04487    0.06761 =
         0.07277   -0.01072    0.02066    0.00599
AFIX 137
H36A  5    0.972635    0.552248    0.423885    51.00000   -1.50000
H36B  5    0.936606    0.586843    0.472771    51.00000   -1.50000
H36C  5    0.977003    0.625274    0.428302    51.00000   -1.50000
AFIX   0
SAME N4 > C36 N4A > C36A
PART 2  -51
N4A   3    0.819834    0.647834    0.408218   -51.00000    0.04868    0.04187 =
         0.04723    0.00066    0.03783   -0.00207
C28A  1    0.854423    0.588829    0.392812   -51.00000    0.04859    0.04534 =
         0.05171   -0.00656    0.03620   -0.00200
C29A  1    0.938292    0.599208    0.371877   -51.00000    0.05582    0.05444 =
         0.05867   -0.00271    0.04006   -0.00360
AFIX  23
H29C  5    0.992350    0.609975    0.408056   -51.00000   -1.20000
H29D  5    0.952980    0.560432    0.354962   -51.00000   -1.20000
AFIX   0
C30A  1    0.924854    0.648531    0.324376   -51.00000    0.06164    0.06057 =
         0.05712    0.00115    0.04587   -0.00424
AFIX  23
H30C  5    0.876629    0.635721    0.285859   -51.00000   -1.20000
H30D  5    0.983454    0.654898    0.315642   -51.00000   -1.20000
AFIX   0
C31A  1    0.896006    0.707552    0.346693   -51.00000    0.06608    0.05780 =
         0.05497    0.00724    0.04998   -0.00353
AFIX  23
H31C  5    0.881067    0.737716    0.312873   -51.00000   -1.20000
H31D  5    0.949412    0.723688    0.380537   -51.00000   -1.20000
AFIX   0
C32A  1    0.812779    0.702393    0.369278   -51.00000    0.05847    0.04814 =
         0.05201    0.00577    0.03889   -0.00341
C33A  1    0.892083    0.550042    0.452181   -51.00000    0.05398    0.05218 =
         0.05789   -0.00150    0.03679    0.01071
AFIX 137
H33D  5    0.931256    0.517055    0.445666   -51.00000   -1.50000
H33E  5    0.839970    0.532459    0.462376   -51.00000   -1.50000
H33F  5    0.928792    0.576132    0.485971   -51.00000   -1.50000
AFIX   0
C34A  1    0.781789    0.551772    0.344983   -51.00000    0.05316    0.05652 =
         0.06853   -0.01912    0.02773   -0.00483
AFIX 137
H34D  5    0.807783    0.511913    0.340043   -51.00000   -1.50000
H34E  5    0.762969    0.573661    0.305778   -51.00000   -1.50000
H34F  5    0.727668    0.545791    0.358216   -51.00000   -1.50000
AFIX   0
C35A  1    0.811164    0.758820    0.407749   -51.00000    0.05880    0.04980 =
         0.06304    0.00823    0.04909   -0.00042
AFIX 137
H35D  5    0.798829    0.795204    0.381526   -51.00000   -1.50000
H35E  5    0.871336    0.763217    0.440175   -51.00000   -1.50000
H35F  5    0.762289    0.754281    0.426256   -51.00000   -1.50000
AFIX   0
C36A  1    0.723494    0.701046    0.313343   -51.00000    0.05725    0.06041 =
         0.05682    0.00958    0.03298    0.00717
AFIX 137
H36D  5    0.737429    0.714385    0.276834   -51.00000   -1.50000
H36E  5    0.677442    0.728573    0.320463   -51.00000   -1.50000
H36F  5    0.698736    0.659322    0.307101   -51.00000   -1.50000
AFIX   0
PART 0

SIMU 0.01 N5 > C45A
RIGU N5 > C45
RIGU N5A > C45A
PART 1 51
N5    3    0.916476    0.602887    0.646553    51.00000    0.02735    0.03483 =
         0.03867    0.00143    0.00084    0.00976
C37   1    0.958723    0.542543    0.668276    51.00000    0.03569    0.04657 =
         0.05334    0.00461   -0.00231    0.01685
C38   1    1.029721    0.548039    0.733259    51.00000    0.04884    0.05836 =
         0.06379    0.00684   -0.01432    0.01429
AFIX  23
H38A  5    0.996059    0.555229    0.762640    51.00000   -1.20000
H38B  5    1.063455    0.508805    0.744331    51.00000   -1.20000
AFIX   0
C39   1    1.100066    0.599428    0.739754    51.00000    0.04441    0.06726 =
         0.06984    0.00583   -0.02250    0.01358
AFIX  23
H39A  5    1.141949    0.602043    0.782760    51.00000   -1.20000
H39B  5    1.138104    0.591129    0.713251    51.00000   -1.20000
AFIX   0
C40   1    1.047747    0.659268    0.720959    51.00000    0.03326    0.05530 =
         0.05259   -0.00480   -0.01219    0.00722
AFIX  23
H40A  5    1.092764    0.692782    0.724385    51.00000   -1.20000
H40B  5    1.013096    0.668356    0.749381    51.00000   -1.20000
AFIX   0
C41   1    0.979980    0.656963    0.655393    51.00000    0.01839    0.04615 =
         0.04397   -0.00449   -0.00084    0.00260
C42   1    0.881419    0.500432    0.674012    51.00000    0.05384    0.04119 =
         0.04861    0.01070   -0.00125    0.01186
AFIX 137
H42A  5    0.907424    0.460122    0.688630    51.00000   -1.50000
H42B  5    0.833218    0.496186    0.633855    51.00000   -1.50000
H42C  5    0.854327    0.518137    0.703210    51.00000   -1.50000
AFIX   0
C43   1    1.002870    0.510809    0.625701    51.00000    0.05171    0.05713 =
         0.08415   -0.00973    0.01176    0.02145
AFIX 137
H43A  5    1.013499    0.467606    0.637112    51.00000   -1.50000
H43B  5    1.062164    0.530492    0.629497    51.00000   -1.50000
H43C  5    0.961221    0.514008    0.583227    51.00000   -1.50000
AFIX   0
C44   1    0.919076    0.714694    0.648095    51.00000    0.02495    0.03867 =
         0.05043    0.00040   -0.00468   -0.00257
AFIX 137
H44A  5    0.958918    0.750819    0.660247    51.00000   -1.50000
H44B  5    0.880153    0.711115    0.674214    51.00000   -1.50000
H44C  5    0.879503    0.718791    0.605191    51.00000   -1.50000
AFIX   0
C45   1    1.028749    0.661512    0.608133    51.00000    0.04787    0.06976 =
         0.06995   -0.01106    0.02520   -0.01362
AFIX 137
H45A  5    1.068135    0.698032    0.616202    51.00000   -1.50000
H45B  5    0.982497    0.664360    0.567073    51.00000   -1.50000
H45C  5    1.067172    0.625087    0.610542    51.00000   -1.50000
AFIX   0
SAME N5 > C45 N5A > C45A
PART 2  -51
N5A   3    0.932025    0.602196    0.631409   -51.00000    0.02285    0.03780 =
         0.04623    0.00099   -0.00132    0.00174
C37A  1    0.982249    0.661124    0.646391   -51.00000    0.02375    0.04257 =
         0.04960   -0.00436   -0.00046   -0.00149
C38A  1    1.086481    0.651086    0.667378   -51.00000    0.02737    0.05343 =
         0.05404    0.00126    0.00115   -0.00021
AFIX  23
H38C  5    1.104685    0.640741    0.631210   -51.00000   -1.20000
H38D  5    1.117755    0.689860    0.684602   -51.00000   -1.20000
AFIX   0
C39A  1    1.120813    0.601315    0.714753   -51.00000    0.02568    0.06058 =
         0.05550    0.00468   -0.00352    0.00508
AFIX  23
H39C  5    1.188039    0.594849    0.723139   -51.00000   -1.20000
H39D  5    1.111602    0.613988    0.753475   -51.00000   -1.20000
AFIX   0
C40A  1    1.069339    0.542385    0.692443   -51.00000    0.02802    0.05637 =
         0.05696    0.01038   -0.00758    0.00992
AFIX  23
H40C  5    1.088469    0.512128    0.726168   -51.00000   -1.20000
H40D  5    1.088515    0.526335    0.658389   -51.00000   -1.20000
AFIX   0
C41A  1    0.963479    0.547500    0.670282   -51.00000    0.03228    0.04745 =
         0.05305    0.00890    0.00026    0.00666
C42A  1    0.960097    0.699862    0.587117   -51.00000    0.03186    0.04641 =
         0.05651    0.00244    0.00012   -0.01418
AFIX 137
H42D  5    1.007477    0.731614    0.592773   -51.00000   -1.50000
H42E  5    0.899093    0.719065    0.578294   -51.00000   -1.50000
H42F  5    0.959712    0.673401    0.552803   -51.00000   -1.50000
AFIX   0
C43A  1    0.957303    0.698664    0.693947   -51.00000    0.03934    0.05562 =
         0.06729   -0.01690    0.01316   -0.00619
AFIX 137
H43D  5    0.986344    0.739071    0.697480   -51.00000   -1.50000
H43E  5    0.979674    0.677813    0.733681   -51.00000   -1.50000
H43F  5    0.889780    0.703350    0.681393   -51.00000   -1.50000
AFIX   0
C44A  1    0.923525    0.490776    0.631504   -51.00000    0.02450    0.04707 =
         0.06970    0.01084   -0.00453    0.00646
AFIX 137
H44D  5    0.935735    0.454527    0.657911   -51.00000   -1.50000
H44E  5    0.952877    0.485782    0.599941   -51.00000   -1.50000
H44F  5    0.856439    0.495781    0.611886   -51.00000   -1.50000
AFIX   0
C45A  1    0.929758    0.547593    0.726212   -51.00000    0.03849    0.06049 =
         0.05734    0.01089    0.00791   -0.00045
AFIX 137
H45D  5    0.977686    0.529703    0.761531   -51.00000   -1.50000
H45E  5    0.872719    0.523430    0.716870   -51.00000   -1.50000
H45F  5    0.917422    0.589704    0.735806   -51.00000   -1.50000
AFIX   0
PART 0

SIMU 0.01 N6 > C54A
RIGU N6 > C54
RIGU N6A > C54A
PART 1  21
N6    3    0.664452    0.432253    0.559336    21.00000    0.04137    0.02945 =
         0.03575    0.00228    0.02182    0.00074
C46   1    0.638748    0.408611    0.611332    21.00000    0.06282    0.03810 =
         0.04386    0.00054    0.03102   -0.01188
C47   1    0.713499    0.365871    0.651189    21.00000    0.07895    0.04789 =
         0.04122    0.00987    0.02298   -0.00950
AFIX  23
H47A  5    0.768056    0.390636    0.674402    21.00000   -1.20000
H47B  5    0.689538    0.345767    0.681323    21.00000   -1.20000
AFIX   0
C48   1    0.744866    0.316753    0.615784    21.00000    0.06310    0.04076 =
         0.04425    0.01342    0.00907    0.00046
AFIX  23
H48A  5    0.797418    0.293580    0.643979    21.00000   -1.20000
H48B  5    0.693381    0.287809    0.597228    21.00000   -1.20000
AFIX   0
C49   1    0.774445    0.346355    0.566078    21.00000    0.04093    0.03722 =
         0.05224    0.00961    0.00799    0.00705
AFIX  23
H49A  5    0.790098    0.313940    0.541223    21.00000   -1.20000
H49B  5    0.831232    0.370723    0.585449    21.00000   -1.20000
AFIX   0
C50   1    0.698966    0.388537    0.523015    21.00000    0.03714    0.02958 =
         0.03603   -0.00048    0.01557    0.00481
C51   1    0.632823    0.464099    0.651292    21.00000    0.10957    0.05397 =
         0.05402   -0.00532    0.05733   -0.01985
AFIX 137
H51A  5    0.621360    0.449774    0.688340    21.00000   -1.50000
H51B  5    0.581959    0.490889    0.627989    21.00000   -1.50000
H51C  5    0.691390    0.486819    0.662886    21.00000   -1.50000
AFIX   0
C52   1    0.544188    0.378225    0.590238    21.00000    0.06805    0.03916 =
         0.08516   -0.00296    0.04396   -0.00721
AFIX 137
H52A  5    0.530140    0.362470    0.625901    21.00000   -1.50000
H52B  5    0.544363    0.344379    0.562479    21.00000   -1.50000
H52C  5    0.496954    0.408190    0.568702    21.00000   -1.50000
AFIX   0
C53   1    0.744822    0.425494    0.485176    21.00000    0.04633    0.03765 =
         0.04049    0.00500    0.02138    0.01167
AFIX 137
H53A  5    0.771345    0.397653    0.462139    21.00000   -1.50000
H53B  5    0.794198    0.450866    0.512481    21.00000   -1.50000
H53C  5    0.698478    0.451782    0.456521    21.00000   -1.50000
AFIX   0
C54   1    0.623255    0.347486    0.480079    21.00000    0.05159    0.02972 =
         0.03778   -0.00243    0.00372    0.00705
AFIX 137
H54A  5    0.647554    0.327349    0.450653    21.00000   -1.50000
H54B  5    0.569383    0.372512    0.457920    21.00000   -1.50000
H54C  5    0.604627    0.316463    0.504330    21.00000   -1.50000
AFIX   0
SAME N6 > C54 N6A > C54A
PART 2  -21
N6A   3    0.637184    0.429307    0.546738   -21.00000    0.03893    0.02742 =
         0.03634    0.00340    0.02382    0.00118
C46A  1    0.690766    0.388708    0.519578   -21.00000    0.03351    0.03085 =
         0.03898    0.00057    0.01837    0.00472
C47A  1    0.626663    0.338883    0.481131   -21.00000    0.03157    0.03119 =
         0.04485   -0.00087    0.01078    0.00821
AFIX  23
H47C  5    0.580933    0.358061    0.444839   -21.00000   -1.20000
H47D  5    0.664120    0.309764    0.466277   -21.00000   -1.20000
AFIX   0
C48A  1    0.575327    0.304028    0.516704   -21.00000    0.03384    0.03258 =
         0.05468   -0.00929    0.01651   -0.00125
AFIX  23
H48C  5    0.620162    0.280935    0.550479   -21.00000   -1.20000
H48D  5    0.532100    0.274420    0.489295   -21.00000   -1.20000
AFIX   0
C49A  1    0.520675    0.348998    0.543159   -21.00000    0.03960    0.03415 =
         0.06011   -0.00171    0.02377   -0.00124
AFIX  23
H49C  5    0.469753    0.367185    0.509021   -21.00000   -1.20000
H49D  5    0.492438    0.326212    0.569564   -21.00000   -1.20000
AFIX   0
C50A  1    0.581591    0.400484    0.580773   -21.00000    0.04016    0.02256 =
         0.04154    0.00503    0.02929   -0.00362
C51A  1    0.718978    0.426423    0.471795   -21.00000    0.02671    0.03407 =
         0.03760   -0.00265    0.01709   -0.00134
AFIX 137
H51D  5    0.744561    0.399027    0.447849   -21.00000   -1.50000
H51E  5    0.765905    0.456710    0.492989   -21.00000   -1.50000
H51F  5    0.664320    0.447397    0.444312   -21.00000   -1.50000
AFIX   0
C52A  1    0.776924    0.360535    0.565775   -21.00000    0.02988    0.01653 =
         0.04551   -0.00697    0.01870    0.00067
AFIX 137
H52D  5    0.811448    0.337572    0.543934   -21.00000   -1.50000
H52E  5    0.758347    0.332876    0.593016   -21.00000   -1.50000
H52F  5    0.816378    0.393043    0.590079   -21.00000   -1.50000
AFIX   0
C53A  1    0.514607    0.448577    0.590693   -21.00000    0.04952    0.02241 =
         0.05079    0.00412    0.03050   -0.00197
AFIX 137
H53D  5    0.472367    0.429093    0.609127   -21.00000   -1.50000
H53E  5    0.478637    0.466656    0.551182   -21.00000   -1.50000
H53F  5    0.550085    0.480662    0.618099   -21.00000   -1.50000
AFIX   0
C54A  1    0.642968    0.376443    0.643720   -21.00000    0.06785    0.02771 =
         0.04549    0.00365    0.03042    0.00526
AFIX 137
H54D  5    0.603596    0.363088    0.667316   -21.00000   -1.50000
H54E  5    0.684396    0.409105    0.665994   -21.00000   -1.50000
H54F  5    0.679981    0.341833    0.637918   -21.00000   -1.50000
AFIX   0
PART 0

SIMU 0.01 N7 > C63A
RIGU N7 > C63
RIGU N7A > C63A
PART 1 21
N7    3    0.460960    0.551787    0.351584    21.00000    0.02383    0.04844 =
         0.02278   -0.01465    0.00313    0.00099
C55   1    0.442328    0.586140    0.293278    21.00000    0.03986    0.06982 =
         0.02138   -0.00652    0.00800    0.00521
C56   1    0.341408    0.576157    0.252738    21.00000    0.03958    0.07008 =
         0.03162   -0.00634    0.00380    0.00294
AFIX  23
H56A  5    0.332781    0.593327    0.211576    21.00000   -1.20000
H56B  5    0.300383    0.599076    0.270438    21.00000   -1.20000
AFIX   0
C57   1    0.311135    0.508519    0.245628    21.00000    0.03971    0.06320 =
         0.04632   -0.01739   -0.00185    0.00479
AFIX  23
H57A  5    0.245115    0.505400    0.219792    21.00000   -1.20000
H57B  5    0.348719    0.485397    0.225417    21.00000   -1.20000
AFIX   0
C58   1    0.324377    0.482216    0.307741    21.00000    0.03321    0.05355 =
         0.04961   -0.01343   -0.00204   -0.00243
AFIX  23
H58A  5    0.305984    0.438604    0.303374    21.00000   -1.20000
H58B  5    0.283415    0.503903    0.326400    21.00000   -1.20000
AFIX   0
C59   1    0.426436    0.487546    0.350926    21.00000    0.01899    0.04072 =
         0.04774   -0.02236    0.00130   -0.00137
C60   1    0.457635    0.654960    0.309878    21.00000    0.06754    0.07476 =
         0.02729    0.01343    0.00831   -0.00070
AFIX 137
H60A  5    0.434409    0.679562    0.272456    21.00000   -1.50000
H60B  5    0.524026    0.662800    0.329687    21.00000   -1.50000
H60C  5    0.424137    0.665983    0.337975    21.00000   -1.50000
AFIX   0
C61   1    0.507359    0.567942    0.257596    21.00000    0.04575    0.10345 =
         0.03776   -0.00473    0.01444    0.00767
AFIX 137
H61A  5    0.470369    0.556261    0.215700    21.00000   -1.50000
H61B  5    0.545923    0.533297    0.278042    21.00000   -1.50000
H61C  5    0.547230    0.602670    0.256307    21.00000   -1.50000
AFIX   0
C62   1    0.427071    0.470091    0.413911    21.00000    0.01987    0.02854 =
         0.05710   -0.00919    0.00438    0.00314
AFIX 137
H62A  5    0.401067    0.428961    0.412724    21.00000   -1.50000
H62B  5    0.389599    0.499340    0.427782    21.00000   -1.50000
H62C  5    0.490963    0.470579    0.442339    21.00000   -1.50000
AFIX   0
C63   1    0.485030    0.440835    0.329815    21.00000    0.05428    0.06465 =
         0.07131   -0.03076    0.01373    0.02146
AFIX 137
H63A  5    0.478254    0.400336    0.345990    21.00000   -1.50000
H63B  5    0.550394    0.453111    0.345102    21.00000   -1.50000
H63C  5    0.463739    0.439324    0.284913    21.00000   -1.50000
AFIX   0
SAME N7 > C63 N7A > C63A
PART 2  -21
N7A   3    0.466004    0.543182    0.349740   -21.00000    0.02718    0.05189 =
         0.02720   -0.00464    0.00834   -0.00410
C55A  1    0.462250    0.569076    0.289980   -21.00000    0.03715    0.06207 =
         0.02768   -0.00366    0.00708   -0.00466
C56A  1    0.362010    0.581813    0.248783   -21.00000    0.04134    0.07435 =
         0.03627   -0.01103    0.00414    0.00096
AFIX  23
H56C  5    0.335281    0.614911    0.266960   -21.00000   -1.20000
H56D  5    0.361731    0.595513    0.207883   -21.00000   -1.20000
AFIX   0
C57A  1    0.303078    0.524202    0.242012   -21.00000    0.03352    0.06731 =
         0.03823   -0.01620   -0.00314    0.00386
AFIX  23
H57C  5    0.237726    0.533522    0.217968   -21.00000   -1.20000
H57D  5    0.325651    0.492414    0.219875   -21.00000   -1.20000
AFIX   0
C58A  1    0.309135    0.500861    0.305105   -21.00000    0.02522    0.05525 =
         0.04542   -0.01732    0.00131   -0.00150
AFIX  23
H58C  5    0.272079    0.462896    0.300197   -21.00000   -1.20000
H58D  5    0.280950    0.531587    0.325050   -21.00000   -1.20000
AFIX   0
C59A  1    0.409024    0.487485    0.347767   -21.00000    0.02262    0.04610 =
         0.04333   -0.01202    0.01095   -0.00526
C60A  1    0.502350    0.633791    0.301939   -21.00000    0.06581    0.05963 =
         0.01403    0.00986    0.01191   -0.00273
AFIX 137
H60D  5    0.471026    0.659947    0.266747   -21.00000   -1.50000
H60E  5    0.568915    0.632499    0.307920   -21.00000   -1.50000
H60F  5    0.492785    0.650362    0.338807   -21.00000   -1.50000
AFIX   0
C61A  1    0.515278    0.533806    0.255670   -21.00000    0.04405    0.07615 =
         0.02878   -0.00348    0.01354    0.00018
AFIX 137
H61D  5    0.512602    0.556062    0.218310   -21.00000   -1.50000
H61E  5    0.487365    0.493274    0.244700   -21.00000   -1.50000
H61F  5    0.580114    0.529306    0.281844   -21.00000   -1.50000
AFIX   0
C62A  1    0.405190    0.477402    0.412166   -21.00000    0.01492    0.03732 =
         0.04748   -0.00622    0.01226   -0.01213
AFIX 137
H62D  5    0.357400    0.446980    0.410733   -21.00000   -1.50000
H62E  5    0.390133    0.516048    0.428187   -21.00000   -1.50000
H62F  5    0.465573    0.462697    0.438982   -21.00000   -1.50000
AFIX   0
C63A  1    0.450169    0.430198    0.329139   -21.00000    0.04049    0.05580 =
         0.05313   -0.01544    0.01718   -0.00503
AFIX 137
H63D  5    0.423286    0.393820    0.341496   -21.00000   -1.50000
H63E  5    0.517572    0.430057    0.349386   -21.00000   -1.50000
H63F  5    0.436076    0.429925    0.284571   -21.00000   -1.50000

PART 0
AFIX   0
HKLF 4


REM  mo_AntIv25_1_0m_a.res in Cc
REM wR2 = 0.0655, GooF = S = 1.035, Restrained GooF = 1.011 for all data
REM R1 = 0.0252 for 13784 Fo > 4sig(Fo) and 0.0308 for all 14879 data
REM 1381 parameters refined using 5626 restraints

END

WGHT      0.0379     10.4742

REM No hydrogen bonds found for HTAB generation

REM Highest difference peak  0.983,  deepest hole -0.640,  1-sigma level  0.063
Q1    1   0.2092  0.5840  0.4496  11.00000  0.05    0.79
Q2    1   0.2768  0.6669  0.5897  11.00000  0.05    0.75
Q3    1   0.2384  0.7063  0.4662  11.00000  0.05    0.75
Q4    1   0.1841  0.6774  0.5301  11.00000  0.05    0.69
Q5    1   0.2884  0.5461  0.5778  11.00000  0.05    0.69
Q6    1   0.1771  0.5692  0.5138  11.00000  0.05    0.47
Q7    1   0.2374  0.5764  0.5458  11.00000  0.05    0.40
Q8    1   0.2631  0.6301  0.4579  11.00000  0.05    0.39
Q9    1   0.6639  0.6372  0.6243  11.00000  0.05    0.38
Q10   1   0.5574  0.6139  0.4132  11.00000  0.05    0.36
;
_shelx_res_checksum              44370
####################################################################### 
# 
# This file contains crystal structure data downloaded from the 
# Cambridge Structural Database (CSD) hosted by the Cambridge 
# Crystallographic Data Centre (CCDC).
# 
# Full information about CCDC data access policies and citation 
# guidelines are available at http://www.ccdc.cam.ac.uk/access/V1 
# 
# Audit and citation data items may have been added by the CCDC. 
# Please retain this information to preserve the provenance of 
# this file and to allow appropriate attribution of the data. 
# 
#######################################################################

data_mo_antiv31_0m_5_sq
_audit_block_doi                 10.5517/ccdc.csd.cc2pd47h
_database_code_depnum_ccdc_archive 'CCDC 2484316'
loop_
_citation_id
_citation_doi
_citation_year
1 10.1039/d6sc00226a 2026
loop_
_audit_author_name
_audit_author_address
'Johannes Stephan'
;Technical University of Munich
Germany
;
_audit_update_record             
;
2025-09-01 deposited with the CCDC.	2026-05-07 downloaded from the CCDC.
;
_audit_creation_method           
;FinalCif V154 by Daniel Kratzert, Freiburg 2025, 
https://dkratzert.de/finalcif.html
;

loop_
_publ_author_phone
''
''
''
''
''
''
''
''
''
'+49 (0)89 289 13081'
_shelx_SHELXL_version_number     2019/1
_chemical_name_systematic        ?
_chemical_name_common            ?
_chemical_formula_sum            'C63 H126 Ga7 N7 Zr'
_chemical_formula_moiety         ?
_chemical_formula_weight         1560.96
_chemical_melting_point          ?
_space_group_crystal_system      triclinic
_space_group_IT_number           2
_space_group_name_H-M_alt        'P -1'
_space_group_name_Hall           '-P 1'
_shelx_space_group_comment       
;
The symmetry employed for this shelxl refinement is uniquely defined
by the following loop, which should always be used as a source of
symmetry information in preference to the above space-group names.
They are only intended as comments.
;

loop_
_space_group_symop_operation_xyz
'x, y, z'
'-x, -y, -z'

_cell_length_a                   12.5960(10)
_cell_length_b                   12.7436(9)
_cell_length_c                   24.9845(19)
_cell_angle_alpha                100.625(3)
_cell_angle_beta                 97.016(3)
_cell_angle_gamma                103.616(2)
_cell_volume                     3773.0(5)
_cell_formula_units_Z            2
_cell_measurement_temperature    100(2)
_cell_measurement_reflns_used    9754
_cell_measurement_theta_min      2.169
_cell_measurement_theta_max      26.3845
_exptl_crystal_description       rod
_exptl_crystal_colour            orange
_exptl_crystal_recrystallization_method ?
_exptl_crystal_density_meas      ?
_exptl_crystal_density_method    ?
_exptl_crystal_density_diffrn    1.374
_exptl_crystal_F_000             1620
_exptl_crystal_size_max          0.174
_exptl_crystal_size_mid          0.133
_exptl_crystal_size_min          0.075
_exptl_absorpt_coefficient_mu    2.630
_exptl_absorpt_correction_type   multi-scan
_exptl_absorpt_correction_T_min  0.584663
_exptl_absorpt_correction_T_max  0.745373
_exptl_absorpt_process_details   'TWINABS 2012/1 (Bruker, 2012)'
_exptl_absorpt_special_details   ?
_shelx_estimated_absorpt_T_min   ?
_shelx_estimated_absorpt_T_max   ?
_exptl_transmission_factor_min   ?
_exptl_transmission_factor_max   ?
_exptl_special_details           
;Diffractometer operator            Johannes Stephan
scanspeed                           5-20 s per frame
dx                                  50 mm
3929 frames measured in 13 data sets
phi-scans with delta_phi         = 0.5
omega-scans with delta_omega     = 0.5
shutterless mode
;
_diffrn_ambient_temperature      100(2)
_diffrn_ambient_environment      N~2~
_diffrn_radiation_type           MoK\a
_diffrn_radiation_wavelength     0.71073
_diffrn_radiation_source         'IMS microsource'
_diffrn_radiation_monochromator  'Helios optic'
_diffrn_measurement_ambient_temperature_device_make ?
_diffrn_radiation_probe          x-ray
_diffrn_source                   'IMS microsource'
_diffrn_source_type              ?
_diffrn_source_voltage           50.0
_diffrn_source_current           1.0
_diffrn_detector                 CPAD
_diffrn_detector_type            'Bruker PHOTON II'
_diffrn_detector_area_resol_mean 7.5
_diffrn_measurement_device       'three-angle diffractometer'
_diffrn_measurement_device_type  'Bruker D8 VENTURE Duo'
_diffrn_measurement_method       '\w and \f scans'
_diffrn_measurement_specimen_support 'MiTeGen micromount'
_diffrn_reflns_number            15720
_diffrn_reflns_av_unetI/netI     0.0522
_diffrn_reflns_av_R_equivalents  0.088
_diffrn_reflns_theta_min         2.014
_diffrn_reflns_theta_max         26.415
_diffrn_reflns_theta_full        25.242
_diffrn_reflns_limit_h_min       -15
_diffrn_reflns_limit_h_max       15
_diffrn_reflns_limit_k_min       -15
_diffrn_reflns_limit_k_max       15
_diffrn_reflns_limit_l_min       0
_diffrn_reflns_limit_l_max       31
_diffrn_measured_fraction_theta_max 0.984
_diffrn_measured_fraction_theta_full 0.989
_diffrn_reflns_Laue_measured_fraction_max 0.984
_diffrn_reflns_Laue_measured_fraction_full 0.989
_diffrn_reflns_point_group_measured_fraction_max 0.984
_diffrn_reflns_point_group_measured_fraction_full 0.989
_reflns_number_total             15720
_reflns_number_gt                11922
_reflns_threshold_expression     'I > 2\s(I)'
_reflns_Friedel_coverage         0.000
_reflns_Friedel_fraction_max     .
_reflns_Friedel_fraction_full    .
_reflns_special_details          
;
 Structure factors included contributions from the .fab file.
 
 _reflns_Friedel_fraction is defined as the number of unique
 Friedel pairs measured divided by the number that would be
 possible theoretically, ignoring centric projections and
 systematic absences. Completness statistics refer to single and
 composite reflections containing twin component 1 only.
;
_computing_data_collection       
'Bruker BIS V6.2.16/2021-10-23 and APEX4 2022.10-0'
_computing_cell_refinement       'SAINT V8.40B'
_computing_data_reduction        'SAINT V8.40B'
_computing_structure_solution    'SHELXT (Sheldrick, 2015)'
_computing_structure_refinement  
'SHELXL (Sheldrick, 2015), SHELXLE (Huebschle, 2011)'
_computing_molecular_graphics    'Mercury (Macrae, 2008), PLATON (Spek, 2011)'
_computing_publication_material  'PLATON (Spek, 2011), enCIFer (Allen, 2004)'
_refine_special_details          'Refined as a 2-component twin.,Twin,SQUEEZE'
_refine_ls_structure_factor_coef Fsqd
_refine_ls_matrix_type           full
_refine_ls_weighting_scheme      calc
_refine_ls_weighting_details     
'w=1/[\s^2^(Fo^2^)+(0.0001P)^2^+43.9882P] where P=(Fo^2^+2Fc^2^)/3'
_atom_sites_solution_primary     iterative
_atom_sites_solution_secondary   difmap
_atom_sites_solution_hydrogens   geom
_refine_ls_hydrogen_treatment    constr
_refine_ls_number_reflns         15720
_refine_ls_number_parameters     1212
_refine_ls_number_restraints     1714
_refine_ls_R_factor_all          0.1156
_refine_ls_R_factor_gt           0.0556
_refine_ls_wR_factor_ref         0.1622
_refine_ls_wR_factor_gt          0.1139
_refine_ls_goodness_of_fit_ref   1.219
_refine_ls_restrained_S_all      1.162
_refine_ls_shift/su_max          0.001
_refine_ls_shift/su_mean         0.000
_refine_diff_density_max         1.088
_refine_diff_density_min         -1.142
_refine_diff_density_rms         0.185
_refine_ls_extinction_method     none
_refine_ls_extinction_coef       .
_twin_special_details            
'The data was integrated as a 2-component twin.'
_twin_individual_id              2
_twin_individual_twin_matrix_11  -0.00179
_twin_individual_twin_matrix_12  0.00013
_twin_individual_twin_matrix_13  -1.00039
_twin_individual_twin_matrix_21  -0.99992
_twin_individual_twin_matrix_22  -0.00083
_twin_individual_twin_matrix_23  0.0016
_twin_individual_twin_matrix_31  0.88226
_twin_individual_twin_matrix_32  1.00032
_twin_individual_twin_matrix_33  0.69445

loop_
_atom_type_symbol
_atom_type_description
_atom_type_scat_dispersion_real
_atom_type_scat_dispersion_imag
_atom_type_scat_source
C C 0.0033 0.0016 'International Tables Vol C Tables 4.2.6.8 and 6.1.1.4'
Ga Ga 0.2307 1.6083 'International Tables Vol C Tables 4.2.6.8 and 6.1.1.4'
N N 0.0061 0.0033 'International Tables Vol C Tables 4.2.6.8 and 6.1.1.4'
Zr Zr -2.9673 0.5597 'International Tables Vol C Tables 4.2.6.8 and 6.1.1.4'
H H 0.0000 0.0000 'International Tables Vol C Tables 4.2.6.8 and 6.1.1.4'

_geom_special_details            
;
 All esds (except the esd in the dihedral angle between two l.s. planes)
 are estimated using the full covariance matrix.  The cell esds are taken
 into account individually in the estimation of esds in distances, angles
 and torsion angles; correlations between esds in cell parameters are only
 used when they are defined by crystal symmetry.  An approximate (isotropic)
 treatment of cell esds is used for estimating esds involving l.s. planes.
;

loop_
_atom_site_label
_atom_site_type_symbol
_atom_site_fract_x
_atom_site_fract_y
_atom_site_fract_z
_atom_site_U_iso_or_equiv
_atom_site_adp_type
_atom_site_occupancy
_atom_site_site_symmetry_order
_atom_site_calc_flag
_atom_site_refinement_flags_posn
_atom_site_refinement_flags_adp
_atom_site_refinement_flags_occupancy
_atom_site_disorder_assembly
_atom_site_disorder_group
Zr1 Zr 0.35289(7) 0.26859(6) 0.73781(4) 0.02234(18) Uani 1 1 d . . . . .
Ga1A Ga 0.1709(7) 0.1335(7) 0.7424(2) 0.0199(10) Uani 0.499(4) 1 d . . P A 2
Ga1 Ga 0.1627(7) 0.1205(7) 0.7255(2) 0.0198(10) Uani 0.501(4) 1 d . . P A 1
Ga2 Ga 0.39206(8) 0.09066(8) 0.68621(4) 0.0253(2) Uani 1 1 d . . . . .
Ga3 Ga 0.44576(9) 0.18884(8) 0.81211(4) 0.0265(2) Uani 1 1 d . . . . .
Ga4 Ga 0.23916(8) 0.29785(8) 0.65095(4) 0.0255(2) Uani 1 1 d . . . . .
Ga5 Ga 0.50093(8) 0.34322(8) 0.68270(5) 0.0277(2) Uani 1 1 d . . . . .
Ga6 Ga 0.49386(9) 0.43265(8) 0.80501(5) 0.0339(3) Uani 1 1 d . . . . .
Ga7 Ga 0.24613(8) 0.38553(8) 0.79493(5) 0.0278(2) Uani 1 1 d . . . . .
N1 N 0.0293(12) 0.0149(11) 0.7197(7) 0.028(2) Uani 0.501(4) 1 d D U P A 1
C1 C -0.0757(14) 0.0417(14) 0.7029(8) 0.030(2) Uani 0.501(4) 1 d D U P A 1
C2 C -0.1721(13) -0.0317(12) 0.7230(8) 0.032(2) Uani 0.501(4) 1 d D U P A 1
H2A H -0.163600 -0.008007 0.763667 0.039 Uiso 0.501(4) 1 calc R U P A 1
H2B H -0.243126 -0.020641 0.706479 0.039 Uiso 0.501(4) 1 calc R U P A 1
C3 C -0.1765(12) -0.1538(12) 0.7079(8) 0.033(3) Uani 0.501(4) 1 d D U P A 1
H3A H -0.237335 -0.196835 0.723007 0.039 Uiso 0.501(4) 1 calc R U P A 1
H3B H -0.192019 -0.179728 0.667141 0.039 Uiso 0.501(4) 1 calc R U P A 1
C4 C -0.0680(12) -0.1727(13) 0.7308(8) 0.033(3) Uani 0.501(4) 1 d D U P A 1
H4A H -0.070606 -0.251790 0.718276 0.040 Uiso 0.501(4) 1 calc R U P A 1
H4B H -0.057556 -0.155372 0.771647 0.040 Uiso 0.501(4) 1 calc R U P A 1
C5 C 0.0305(11) -0.1017(12) 0.7124(6) 0.030(2) Uani 0.501(4) 1 d D U P A 1
C6 C -0.0638(15) 0.1619(13) 0.7329(9) 0.039(4) Uani 0.501(4) 1 d D U P A 1
H6A H -0.137593 0.174283 0.733628 0.059 Uiso 0.501(4) 1 calc R U P A 1
H6B H -0.021811 0.212955 0.713338 0.059 Uiso 0.501(4) 1 calc R U P A 1
H6C H -0.024517 0.175012 0.770863 0.059 Uiso 0.501(4) 1 calc R U P A 1
C7 C -0.1071(15) 0.0330(15) 0.6401(7) 0.032(3) Uani 0.501(4) 1 d D U P A 1
H7A H -0.163601 0.072683 0.633598 0.048 Uiso 0.501(4) 1 calc R U P A 1
H7B H -0.136393 -0.045040 0.621104 0.048 Uiso 0.501(4) 1 calc R U P A 1
H7C H -0.041047 0.065878 0.625673 0.048 Uiso 0.501(4) 1 calc R U P A 1
C8 C 0.1354(13) -0.1075(15) 0.7498(8) 0.033(3) Uani 0.501(4) 1 d D U P A 1
H8A H 0.138638 -0.184665 0.745083 0.049 Uiso 0.501(4) 1 calc R U P A 1
H8B H 0.132617 -0.077798 0.788499 0.049 Uiso 0.501(4) 1 calc R U P A 1
H8C H 0.201565 -0.063616 0.739382 0.049 Uiso 0.501(4) 1 calc R U P A 1
C9 C 0.0387(16) -0.1582(14) 0.6529(6) 0.033(4) Uani 0.501(4) 1 d D U P A 1
H9A H 0.053193 -0.230410 0.653088 0.049 Uiso 0.501(4) 1 calc R U P A 1
H9B H 0.099424 -0.111396 0.639965 0.049 Uiso 0.501(4) 1 calc R U P A 1
H9C H -0.031194 -0.168392 0.628054 0.049 Uiso 0.501(4) 1 calc R U P A 1
N1A N 0.0312(12) 0.0386(12) 0.7394(6) 0.030(2) Uani 0.499(4) 1 d D U P A 2
C1A C -0.0675(14) 0.0440(14) 0.7018(7) 0.029(2) Uani 0.499(4) 1 d D U P A 2
C2A C -0.1686(12) 0.0384(14) 0.7313(7) 0.030(2) Uani 0.499(4) 1 d D U P A 2
H2AA H -0.155399 0.107543 0.759701 0.036 Uiso 0.499(4) 1 calc R U P A 2
H2AB H -0.234801 0.033161 0.704025 0.036 Uiso 0.499(4) 1 calc R U P A 2
C3A C -0.1918(12) -0.0607(15) 0.7588(8) 0.033(3) Uani 0.499(4) 1 d D U P A 2
H3AA H -0.256260 -0.061121 0.777875 0.040 Uiso 0.499(4) 1 calc R U P A 2
H3AB H -0.208333 -0.130865 0.730708 0.040 Uiso 0.499(4) 1 calc R U P A 2
C4A C -0.0883(11) -0.0490(16) 0.8002(7) 0.034(3) Uani 0.499(4) 1 d D U P A 2
H4AA H -0.101174 -0.111857 0.818854 0.041 Uiso 0.499(4) 1 calc R U P A 2
H4AB H -0.075106 0.019958 0.828759 0.041 Uiso 0.499(4) 1 calc R U P A 2
C5A C 0.0156(12) -0.0460(12) 0.7736(6) 0.029(2) Uani 0.499(4) 1 d D U P A 2
C6A C -0.0420(16) 0.1567(14) 0.6862(9) 0.040(4) Uani 0.499(4) 1 d D U P A 2
H6AA H -0.111633 0.174549 0.674585 0.060 Uiso 0.499(4) 1 calc R U P A 2
H6AB H 0.000225 0.154344 0.655748 0.060 Uiso 0.499(4) 1 calc R U P A 2
H6AC H 0.001706 0.213600 0.718258 0.060 Uiso 0.499(4) 1 calc R U P A 2
C7A C -0.0951(15) -0.0442(15) 0.6479(7) 0.037(4) Uani 0.499(4) 1 d D U P A 2
H7AA H -0.148896 -0.027074 0.621281 0.056 Uiso 0.499(4) 1 calc R U P A 2
H7AB H -0.126824 -0.116920 0.655289 0.056 Uiso 0.499(4) 1 calc R U P A 2
H7AC H -0.027304 -0.045082 0.632474 0.056 Uiso 0.499(4) 1 calc R U P A 2
C8A C 0.1162(13) -0.0162(16) 0.8196(7) 0.032(4) Uani 0.499(4) 1 d D U P A 2
H8AA H 0.101852 -0.064098 0.845811 0.049 Uiso 0.499(4) 1 calc R U P A 2
H8AB H 0.130020 0.061315 0.838847 0.049 Uiso 0.499(4) 1 calc R U P A 2
H8AC H 0.181250 -0.026528 0.803584 0.049 Uiso 0.499(4) 1 calc R U P A 2
C9A C 0.0112(17) -0.1614(13) 0.7403(8) 0.039(4) Uani 0.499(4) 1 d D U P A 2
H9AA H 0.022639 -0.209385 0.765744 0.059 Uiso 0.499(4) 1 calc R U P A 2
H9AB H 0.069485 -0.155359 0.717536 0.059 Uiso 0.499(4) 1 calc R U P A 2
H9AC H -0.061416 -0.193257 0.716384 0.059 Uiso 0.499(4) 1 calc R U P A 2
N2 N 0.4022(15) -0.0466(12) 0.6530(7) 0.026(4) Uani 0.501(4) 1 d D . P A 1
C10 C 0.3590(13) -0.1507(13) 0.6713(6) 0.030(3) Uani 0.501(4) 1 d D . P A 1
C11 C 0.4405(16) -0.2235(15) 0.6674(7) 0.038(4) Uani 0.501(4) 1 d D . P A 1
H11A H 0.506400 -0.188619 0.696669 0.046 Uiso 0.501(4) 1 calc R U P A 1
H11B H 0.404590 -0.296495 0.674369 0.046 Uiso 0.501(4) 1 calc R U P A 1
C12 C 0.4782(18) -0.2411(14) 0.6113(7) 0.038(4) Uani 0.501(4) 1 d D . P A 1
H12A H 0.534501 -0.283756 0.611857 0.046 Uiso 0.501(4) 1 calc R U P A 1
H12B H 0.414304 -0.283477 0.581991 0.046 Uiso 0.501(4) 1 calc R U P A 1
C13 C 0.5273(15) -0.1289(14) 0.5992(8) 0.038(4) Uani 0.501(4) 1 d D . P A 1
H13A H 0.550071 -0.139995 0.562513 0.045 Uiso 0.501(4) 1 calc R U P A 1
H13B H 0.594588 -0.090006 0.627132 0.045 Uiso 0.501(4) 1 calc R U P A 1
C14 C 0.4462(14) -0.0555(13) 0.5999(7) 0.028(4) Uani 0.501(4) 1 d D . P A 1
C15 C 0.3473(18) -0.1200(14) 0.7320(6) 0.035(4) Uani 0.501(4) 1 d D . P A 1
H15A H 0.317295 -0.187463 0.744718 0.052 Uiso 0.501(4) 1 calc R U P A 1
H15B H 0.296895 -0.072087 0.735848 0.052 Uiso 0.501(4) 1 calc R U P A 1
H15C H 0.420186 -0.080727 0.754322 0.052 Uiso 0.501(4) 1 calc R U P A 1
C16 C 0.2432(14) -0.2153(15) 0.6378(8) 0.039(4) Uani 0.501(4) 1 d D . P A 1
H16A H 0.209057 -0.272767 0.656316 0.058 Uiso 0.501(4) 1 calc R U P A 1
H16B H 0.250811 -0.249912 0.600525 0.058 Uiso 0.501(4) 1 calc R U P A 1
H16C H 0.196420 -0.164341 0.635296 0.058 Uiso 0.501(4) 1 calc R U P A 1
C17 C 0.5115(17) 0.0612(12) 0.5988(8) 0.037(4) Uani 0.501(4) 1 d D . P A 1
H17A H 0.555095 0.057362 0.568927 0.056 Uiso 0.501(4) 1 calc R U P A 1
H17B H 0.561397 0.094802 0.634252 0.056 Uiso 0.501(4) 1 calc R U P A 1
H17C H 0.459900 0.106208 0.592507 0.056 Uiso 0.501(4) 1 calc R U P A 1
C18 C 0.3552(16) -0.0965(16) 0.5488(8) 0.028(4) Uani 0.501(4) 1 d D . P A 1
H18A H 0.385297 -0.075125 0.516815 0.042 Uiso 0.501(4) 1 calc R U P A 1
H18B H 0.293793 -0.063461 0.555062 0.042 Uiso 0.501(4) 1 calc R U P A 1
H18C H 0.328287 -0.177351 0.541583 0.042 Uiso 0.501(4) 1 calc R U P A 1
N2A N 0.4280(15) -0.0325(13) 0.6445(6) 0.025(3) Uani 0.499(4) 1 d D . P A 2
C10A C 0.4443(13) -0.1237(12) 0.6707(6) 0.028(3) Uani 0.499(4) 1 d D . P A 2
C11A C 0.5405(13) -0.1671(14) 0.6517(6) 0.030(3) Uani 0.499(4) 1 d D . P A 2
H11C H 0.611090 -0.110322 0.668132 0.036 Uiso 0.499(4) 1 calc R U P A 2
H11D H 0.542481 -0.234055 0.666099 0.036 Uiso 0.499(4) 1 calc R U P A 2
C12A C 0.5332(14) -0.1956(14) 0.5890(6) 0.028(3) Uani 0.499(4) 1 d D . P A 2
H12C H 0.600159 -0.217695 0.579577 0.034 Uiso 0.499(4) 1 calc R U P A 2
H12D H 0.467355 -0.258052 0.571986 0.034 Uiso 0.499(4) 1 calc R U P A 2
C13A C 0.5244(13) -0.0938(13) 0.5674(7) 0.030(4) Uani 0.499(4) 1 d D . P A 2
H13C H 0.515282 -0.112149 0.526509 0.036 Uiso 0.499(4) 1 calc R U P A 2
H13D H 0.594337 -0.034833 0.581575 0.036 Uiso 0.499(4) 1 calc R U P A 2
C14A C 0.4274(13) -0.0498(13) 0.5841(7) 0.023(3) Uani 0.499(4) 1 d D . P A 2
C15A C 0.4767(15) -0.0758(14) 0.7335(6) 0.030(4) Uani 0.499(4) 1 d D . P A 2
H15D H 0.489359 -0.134029 0.752197 0.045 Uiso 0.499(4) 1 calc R U P A 2
H15E H 0.416717 -0.047710 0.747056 0.045 Uiso 0.499(4) 1 calc R U P A 2
H15F H 0.544723 -0.015237 0.741063 0.045 Uiso 0.499(4) 1 calc R U P A 2
C16A C 0.3384(14) -0.2206(14) 0.6612(8) 0.032(4) Uani 0.499(4) 1 d D . P A 2
H16D H 0.351370 -0.272939 0.683859 0.048 Uiso 0.499(4) 1 calc R U P A 2
H16E H 0.320253 -0.258597 0.622058 0.048 Uiso 0.499(4) 1 calc R U P A 2
H16F H 0.276560 -0.191646 0.671601 0.048 Uiso 0.499(4) 1 calc R U P A 2
C17A C 0.4417(16) 0.0638(12) 0.5686(8) 0.032(4) Uani 0.499(4) 1 d D . P A 2
H17D H 0.459729 0.058474 0.531331 0.047 Uiso 0.499(4) 1 calc R U P A 2
H17E H 0.501859 0.118896 0.595093 0.047 Uiso 0.499(4) 1 calc R U P A 2
H17F H 0.372548 0.086224 0.569625 0.047 Uiso 0.499(4) 1 calc R U P A 2
C18A C 0.3159(15) -0.1269(17) 0.5500(8) 0.029(5) Uani 0.499(4) 1 d D . P A 2
H18D H 0.312372 -0.122586 0.511066 0.044 Uiso 0.499(4) 1 calc R U P A 2
H18E H 0.254069 -0.103363 0.564148 0.044 Uiso 0.499(4) 1 calc R U P A 2
H18F H 0.311054 -0.203277 0.553197 0.044 Uiso 0.499(4) 1 calc R U P A 2
N3 N 0.5075(11) 0.1473(14) 0.8684(7) 0.026(2) Uani 0.501(4) 1 d D U P A 1
C19 C 0.4438(12) 0.0971(14) 0.9077(7) 0.027(2) Uani 0.501(4) 1 d D U P A 1
C20 C 0.4928(12) 0.1578(14) 0.9680(6) 0.027(2) Uani 0.501(4) 1 d D U P A 1
H20A H 0.476588 0.230992 0.974790 0.033 Uiso 0.501(4) 1 calc R U P A 1
H20B H 0.455761 0.114866 0.992921 0.033 Uiso 0.501(4) 1 calc R U P A 1
C21 C 0.6169(12) 0.1743(16) 0.9822(7) 0.030(3) Uani 0.501(4) 1 d D U P A 1
H21A H 0.644873 0.220303 1.020051 0.036 Uiso 0.501(4) 1 calc R U P A 1
H21B H 0.633228 0.101735 0.981054 0.036 Uiso 0.501(4) 1 calc R U P A 1
C22 C 0.6745(13) 0.2306(13) 0.9413(6) 0.029(2) Uani 0.501(4) 1 d D U P A 1
H22A H 0.754860 0.236399 0.949458 0.035 Uiso 0.501(4) 1 calc R U P A 1
H22B H 0.665381 0.306675 0.945915 0.035 Uiso 0.501(4) 1 calc R U P A 1
C23 C 0.6291(12) 0.1684(12) 0.8812(6) 0.027(2) Uani 0.501(4) 1 d D U P A 1
C24 C 0.3250(13) 0.1112(17) 0.8966(8) 0.032(4) Uani 0.501(4) 1 d D U P A 1
H24A H 0.284977 0.089644 0.925809 0.048 Uiso 0.501(4) 1 calc R U P A 1
H24B H 0.285925 0.064121 0.860733 0.048 Uiso 0.501(4) 1 calc R U P A 1
H24C H 0.328785 0.188761 0.896243 0.048 Uiso 0.501(4) 1 calc R U P A 1
C25 C 0.430(3) -0.0296(15) 0.8999(14) 0.032(4) Uani 0.501(4) 1 d D U P A 1
H25A H 0.376629 -0.060006 0.922127 0.049 Uiso 0.501(4) 1 calc R U P A 1
H25B H 0.501809 -0.043076 0.911719 0.049 Uiso 0.501(4) 1 calc R U P A 1
H25C H 0.403017 -0.065694 0.860764 0.049 Uiso 0.501(4) 1 calc R U P A 1
C26 C 0.6829(15) 0.2398(14) 0.8430(7) 0.026(3) Uani 0.501(4) 1 d D U P A 1
H26A H 0.763696 0.253640 0.851275 0.040 Uiso 0.501(4) 1 calc R U P A 1
H26B H 0.663133 0.310454 0.849135 0.040 Uiso 0.501(4) 1 calc R U P A 1
H26C H 0.656009 0.200584 0.804302 0.040 Uiso 0.501(4) 1 calc R U P A 1
C27 C 0.6697(15) 0.0610(13) 0.8698(8) 0.032(3) Uani 0.501(4) 1 d D U P A 1
H27A H 0.750855 0.081121 0.874357 0.048 Uiso 0.501(4) 1 calc R U P A 1
H27B H 0.638009 0.019042 0.831985 0.048 Uiso 0.501(4) 1 calc R U P A 1
H27C H 0.645873 0.015563 0.896022 0.048 Uiso 0.501(4) 1 calc R U P A 1
N3A N 0.5295(12) 0.1260(14) 0.8640(7) 0.024(2) Uani 0.499(4) 1 d D U P A 2
C19A C 0.4742(12) 0.0855(14) 0.9085(7) 0.026(2) Uani 0.499(4) 1 d D U P A 2
C20A C 0.5568(12) 0.1219(15) 0.9636(6) 0.029(2) Uani 0.499(4) 1 d D U P A 2
H20C H 0.572225 0.203109 0.976726 0.035 Uiso 0.499(4) 1 calc R U P A 2
H20D H 0.521959 0.086725 0.991575 0.035 Uiso 0.499(4) 1 calc R U P A 2
C21A C 0.6666(13) 0.0921(16) 0.9593(7) 0.032(3) Uani 0.499(4) 1 d D U P A 2
H21C H 0.653531 0.010778 0.948233 0.038 Uiso 0.499(4) 1 calc R U P A 2
H21D H 0.717104 0.118963 0.995423 0.038 Uiso 0.499(4) 1 calc R U P A 2
C22A C 0.7180(13) 0.1475(14) 0.9156(6) 0.030(2) Uani 0.499(4) 1 d D U P A 2
H22C H 0.733543 0.228821 0.928078 0.036 Uiso 0.499(4) 1 calc R U P A 2
H22D H 0.789465 0.129471 0.911993 0.036 Uiso 0.499(4) 1 calc R U P A 2
C23A C 0.6421(12) 0.1101(12) 0.8592(6) 0.025(2) Uani 0.499(4) 1 d D U P A 2
C24A C 0.3802(14) 0.1407(15) 0.9154(8) 0.029(3) Uani 0.499(4) 1 d D U P A 2
H24D H 0.345612 0.120485 0.946485 0.043 Uiso 0.499(4) 1 calc R U P A 2
H24E H 0.324612 0.115804 0.881507 0.043 Uiso 0.499(4) 1 calc R U P A 2
H24F H 0.409790 0.221259 0.922803 0.043 Uiso 0.499(4) 1 calc R U P A 2
C25A C 0.422(3) -0.0406(15) 0.8931(13) 0.028(4) Uani 0.499(4) 1 d D U P A 2
H25D H 0.376087 -0.061805 0.920413 0.043 Uiso 0.499(4) 1 calc R U P A 2
H25E H 0.480428 -0.079160 0.892633 0.043 Uiso 0.499(4) 1 calc R U P A 2
H25F H 0.375178 -0.060909 0.856392 0.043 Uiso 0.499(4) 1 calc R U P A 2
C26A C 0.6900(14) 0.1837(14) 0.8216(7) 0.026(3) Uani 0.499(4) 1 d D U P A 2
H26D H 0.766964 0.181683 0.820204 0.039 Uiso 0.499(4) 1 calc R U P A 2
H26E H 0.687898 0.259917 0.836065 0.039 Uiso 0.499(4) 1 calc R U P A 2
H26F H 0.646040 0.156793 0.784241 0.039 Uiso 0.499(4) 1 calc R U P A 2
C27A C 0.6414(15) -0.0080(12) 0.8316(8) 0.029(3) Uani 0.499(4) 1 d D U P A 2
H27D H 0.717876 -0.012756 0.831283 0.043 Uiso 0.499(4) 1 calc R U P A 2
H27E H 0.601168 -0.026661 0.793477 0.043 Uiso 0.499(4) 1 calc R U P A 2
H27F H 0.604770 -0.060024 0.852237 0.043 Uiso 0.499(4) 1 calc R U P A 2
N4 N 0.1611(6) 0.3084(6) 0.5848(3) 0.0293(17) Uani 1 1 d D . . . .
C28 C 0.1233(7) 0.4084(8) 0.5805(3) 0.029(2) Uani 1 1 d D . . . .
C29 C 0.0028(8) 0.3765(11) 0.5499(5) 0.052(3) Uani 1 1 d D . . . .
H29A H -0.046960 0.342623 0.573439 0.062 Uiso 1 1 calc R U . . .
H29B H -0.017599 0.444323 0.543813 0.062 Uiso 1 1 calc R U . . .
C30 C -0.0154(9) 0.2957(10) 0.4944(5) 0.059(4) Uani 1 1 d D . . . .
H30A H -0.094493 0.275003 0.476960 0.071 Uiso 1 1 calc R U . . .
H30B H 0.029488 0.330519 0.469318 0.071 Uiso 1 1 calc R U . . .
C31 C 0.0191(8) 0.1933(10) 0.5043(5) 0.055(4) Uani 1 1 d D . . . .
H31A H 0.009979 0.141321 0.468274 0.066 Uiso 1 1 calc R U . . .
H31B H -0.030757 0.155882 0.526733 0.066 Uiso 1 1 calc R U . . .
C32 C 0.1401(8) 0.2200(7) 0.5341(4) 0.034(2) Uani 1 1 d D . . . .
C33 C 0.1260(10) 0.4718(9) 0.6393(4) 0.044(3) Uani 1 1 d D . . . .
H33A H 0.091339 0.532634 0.637553 0.065 Uiso 1 1 calc R U . . .
H33B H 0.203135 0.501838 0.658226 0.065 Uiso 1 1 calc R U . . .
H33C H 0.085321 0.421517 0.659587 0.065 Uiso 1 1 calc R U . . .
C34 C 0.1956(8) 0.4887(8) 0.5523(4) 0.034(2) Uani 1 1 d D . . . .
H34A H 0.167860 0.554579 0.553173 0.051 Uiso 1 1 calc R U . . .
H34B H 0.192799 0.452204 0.513865 0.051 Uiso 1 1 calc R U . . .
H34C H 0.272419 0.510654 0.571955 0.051 Uiso 1 1 calc R U . . .
C35 C 0.1553(12) 0.1159(8) 0.5520(5) 0.054(3) Uani 1 1 d D . . . .
H35A H 0.130648 0.052852 0.520244 0.082 Uiso 1 1 calc R U . . .
H35B H 0.111305 0.101796 0.580940 0.082 Uiso 1 1 calc R U . . .
H35C H 0.233853 0.126142 0.566498 0.082 Uiso 1 1 calc R U . . .
C36 C 0.2202(9) 0.2462(9) 0.4938(4) 0.040(3) Uani 1 1 d D . . . .
H36A H 0.211062 0.179771 0.464817 0.060 Uiso 1 1 calc R U . . .
H36B H 0.296692 0.270038 0.513857 0.060 Uiso 1 1 calc R U . . .
H36C H 0.203989 0.305486 0.476850 0.060 Uiso 1 1 calc R U . . .
N5 N 0.6152(6) 0.3997(6) 0.6472(3) 0.0252(16) Uani 1 1 d D . . . .
C37 C 0.7282(7) 0.3858(8) 0.6610(4) 0.037(2) Uani 1 1 d D . . . .
C38 C 0.8155(8) 0.4963(9) 0.6672(4) 0.039(3) Uani 1 1 d D . . . .
H38A H 0.810176 0.548419 0.700855 0.047 Uiso 1 1 calc R U . . .
H38B H 0.890316 0.483658 0.672324 0.047 Uiso 1 1 calc R U . . .
C39 C 0.8016(7) 0.5484(7) 0.6178(4) 0.028(2) Uani 1 1 d D . . . .
H39A H 0.812827 0.499919 0.584323 0.034 Uiso 1 1 calc R U . . .
H39B H 0.857147 0.620841 0.624381 0.034 Uiso 1 1 calc R U . . .
C40 C 0.6848(7) 0.5641(7) 0.6093(4) 0.030(2) Uani 1 1 d D . . . .
H40A H 0.673773 0.594884 0.576050 0.036 Uiso 1 1 calc R U . . .
H40B H 0.677104 0.618372 0.641485 0.036 Uiso 1 1 calc R U . . .
C41 C 0.5944(7) 0.4550(7) 0.6023(4) 0.029(2) Uani 1 1 d D . . . .
C42 C 0.7365(10) 0.3493(12) 0.7160(5) 0.064(4) Uani 1 1 d D . . . .
H42A H 0.812281 0.344870 0.727473 0.096 Uiso 1 1 calc R U . . .
H42B H 0.684577 0.276466 0.711625 0.096 Uiso 1 1 calc R U . . .
H42C H 0.718002 0.403214 0.744247 0.096 Uiso 1 1 calc R U . . .
C43 C 0.7534(11) 0.2939(9) 0.6178(6) 0.069(5) Uani 1 1 d D . . . .
H43A H 0.823129 0.279237 0.632233 0.103 Uiso 1 1 calc R U . . .
H43B H 0.760021 0.318697 0.583232 0.103 Uiso 1 1 calc R U . . .
H43C H 0.692970 0.226057 0.610940 0.103 Uiso 1 1 calc R U . . .
C44 C 0.4836(7) 0.4868(9) 0.6049(4) 0.036(2) Uani 1 1 d D . . . .
H44A H 0.471941 0.529988 0.577057 0.054 Uiso 1 1 calc R U . . .
H44B H 0.486269 0.531183 0.641717 0.054 Uiso 1 1 calc R U . . .
H44C H 0.422428 0.419442 0.597432 0.054 Uiso 1 1 calc R U . . .
C45 C 0.5814(10) 0.3838(10) 0.5432(4) 0.053(3) Uani 1 1 d D . . . .
H45A H 0.551343 0.420652 0.516046 0.079 Uiso 1 1 calc R U . . .
H45B H 0.530636 0.310904 0.540084 0.079 Uiso 1 1 calc R U . . .
H45C H 0.653934 0.375006 0.536036 0.079 Uiso 1 1 calc R U . . .
N6 N 0.5793(15) 0.5610(14) 0.8467(7) 0.024(3) Uani 0.501(4) 1 d D . P A 1
C46 C 0.5947(14) 0.5694(13) 0.9071(7) 0.026(3) Uani 0.501(4) 1 d D . P A 1
C47 C 0.5859(16) 0.6827(13) 0.9381(7) 0.030(4) Uani 0.501(4) 1 d D . P A 1
H47A H 0.508839 0.688156 0.929337 0.036 Uiso 0.501(4) 1 calc R U P A 1
H47B H 0.603703 0.688773 0.978430 0.036 Uiso 0.501(4) 1 calc R U P A 1
C48 C 0.6648(18) 0.7774(14) 0.9220(8) 0.029(4) Uani 0.501(4) 1 d D . P A 1
H48A H 0.742387 0.777059 0.934410 0.034 Uiso 0.501(4) 1 calc R U P A 1
H48B H 0.653939 0.848851 0.940430 0.034 Uiso 0.501(4) 1 calc R U P A 1
C49 C 0.6433(15) 0.7651(13) 0.8593(7) 0.026(3) Uani 0.501(4) 1 d D . P A 1
H49A H 0.698775 0.824359 0.849522 0.031 Uiso 0.501(4) 1 calc R U P A 1
H49B H 0.569106 0.775720 0.848125 0.031 Uiso 0.501(4) 1 calc R U P A 1
C50 C 0.6486(15) 0.6523(14) 0.8263(7) 0.022(3) Uani 0.501(4) 1 d D . P A 1
C51 C 0.4991(16) 0.4807(14) 0.9194(7) 0.033(4) Uani 0.501(4) 1 d D . P A 1
H51A H 0.498125 0.495130 0.959206 0.049 Uiso 0.501(4) 1 calc R U P A 1
H51B H 0.510607 0.407147 0.907286 0.049 Uiso 0.501(4) 1 calc R U P A 1
H51C H 0.428256 0.483639 0.899473 0.049 Uiso 0.501(4) 1 calc R U P A 1
C52 C 0.7038(17) 0.5477(16) 0.9312(9) 0.035(4) Uani 0.501(4) 1 d D . P A 1
H52A H 0.700551 0.536642 0.968841 0.052 Uiso 0.501(4) 1 calc R U P A 1
H52B H 0.765884 0.611312 0.932137 0.052 Uiso 0.501(4) 1 calc R U P A 1
H52C H 0.714318 0.481246 0.908061 0.052 Uiso 0.501(4) 1 calc R U P A 1
C53 C 0.6009(16) 0.6417(14) 0.7662(7) 0.029(4) Uani 0.501(4) 1 d D . P A 1
H53A H 0.639636 0.706101 0.753343 0.043 Uiso 0.501(4) 1 calc R U P A 1
H53B H 0.521754 0.638252 0.762671 0.043 Uiso 0.501(4) 1 calc R U P A 1
H53C H 0.610569 0.574098 0.743734 0.043 Uiso 0.501(4) 1 calc R U P A 1
C54 C 0.7697(16) 0.6437(19) 0.8278(11) 0.023(4) Uani 0.501(4) 1 d D . P A 1
H54A H 0.808171 0.694722 0.807148 0.035 Uiso 0.501(4) 1 calc R U P A 1
H54B H 0.769290 0.567756 0.810918 0.035 Uiso 0.501(4) 1 calc R U P A 1
H54C H 0.808061 0.663097 0.866230 0.035 Uiso 0.501(4) 1 calc R U P A 1
N6A N 0.6000(16) 0.5486(14) 0.8623(8) 0.028(4) Uani 0.499(4) 1 d D . P A 2
C46A C 0.6548(15) 0.5319(14) 0.9160(7) 0.024(3) Uani 0.499(4) 1 d D . P A 2
C47A C 0.6667(15) 0.6323(13) 0.9637(7) 0.030(4) Uani 0.499(4) 1 d D . P A 2
H47C H 0.592269 0.634778 0.971919 0.036 Uiso 0.499(4) 1 calc R U P A 2
H47D H 0.710893 0.623220 0.997326 0.036 Uiso 0.499(4) 1 calc R U P A 2
C48A C 0.7228(18) 0.7413(15) 0.9494(8) 0.037(4) Uani 0.499(4) 1 d D . P A 2
H48C H 0.725530 0.804278 0.979873 0.045 Uiso 0.499(4) 1 calc R U P A 2
H48D H 0.799803 0.742331 0.944374 0.045 Uiso 0.499(4) 1 calc R U P A 2
C49A C 0.6572(17) 0.7514(15) 0.8967(8) 0.033(4) Uani 0.499(4) 1 d D . P A 2
H49C H 0.694232 0.821613 0.887338 0.040 Uiso 0.499(4) 1 calc R U P A 2
H49D H 0.582682 0.756526 0.903760 0.040 Uiso 0.499(4) 1 calc R U P A 2
C50A C 0.6427(19) 0.6565(17) 0.8464(8) 0.036(4) Uani 0.499(4) 1 d D . P A 2
C51A C 0.5792(14) 0.4314(13) 0.9313(8) 0.025(3) Uani 0.499(4) 1 d D . P A 2
H51D H 0.606441 0.428115 0.969265 0.038 Uiso 0.499(4) 1 calc R U P A 2
H51E H 0.580033 0.363272 0.905875 0.038 Uiso 0.499(4) 1 calc R U P A 2
H51F H 0.503275 0.439136 0.928500 0.038 Uiso 0.499(4) 1 calc R U P A 2
C52A C 0.7699(14) 0.5099(16) 0.9123(9) 0.034(4) Uani 0.499(4) 1 d D . P A 2
H52D H 0.785817 0.465138 0.938678 0.051 Uiso 0.499(4) 1 calc R U P A 2
H52E H 0.827053 0.580509 0.921036 0.051 Uiso 0.499(4) 1 calc R U P A 2
H52F H 0.769571 0.469981 0.874727 0.051 Uiso 0.499(4) 1 calc R U P A 2
C53A C 0.557(2) 0.6681(16) 0.8006(9) 0.051(5) Uani 0.499(4) 1 d D . P A 2
H53D H 0.578733 0.743014 0.793922 0.076 Uiso 0.499(4) 1 calc R U P A 2
H53E H 0.484381 0.654865 0.811828 0.076 Uiso 0.499(4) 1 calc R U P A 2
H53F H 0.554238 0.613944 0.766665 0.076 Uiso 0.499(4) 1 calc R U P A 2
C54A C 0.753(2) 0.669(2) 0.8245(14) 0.046(7) Uani 0.499(4) 1 d D . P A 2
H54D H 0.770535 0.738140 0.811168 0.070 Uiso 0.499(4) 1 calc R U P A 2
H54E H 0.746999 0.606346 0.794122 0.070 Uiso 0.499(4) 1 calc R U P A 2
H54F H 0.812716 0.672197 0.854419 0.070 Uiso 0.499(4) 1 calc R U P A 2
N7 N 0.1793(19) 0.4734(16) 0.8368(9) 0.026(4) Uani 0.501(4) 1 d D . P A 1
C55 C 0.1797(15) 0.5894(14) 0.8309(7) 0.029(3) Uani 0.501(4) 1 d D . P A 1
C56 C 0.2055(17) 0.6702(14) 0.8873(7) 0.036(4) Uani 0.501(4) 1 d D . P A 1
H56A H 0.194885 0.742399 0.882100 0.043 Uiso 0.501(4) 1 calc R U P A 1
H56B H 0.284226 0.682001 0.903606 0.043 Uiso 0.501(4) 1 calc R U P A 1
C57 C 0.131(2) 0.6280(15) 0.9281(9) 0.042(5) Uani 0.501(4) 1 d D . P A 1
H57A H 0.153480 0.680227 0.964611 0.051 Uiso 0.501(4) 1 calc R U P A 1
H57B H 0.052674 0.622165 0.913967 0.051 Uiso 0.501(4) 1 calc R U P A 1
C58 C 0.1456(18) 0.5151(15) 0.9334(8) 0.030(4) Uani 0.501(4) 1 d D . P A 1
H58A H 0.098410 0.487025 0.959264 0.036 Uiso 0.501(4) 1 calc R U P A 1
H58B H 0.223720 0.523752 0.949679 0.036 Uiso 0.501(4) 1 calc R U P A 1
C59 C 0.1162(16) 0.4288(15) 0.8786(8) 0.026(4) Uani 0.501(4) 1 d D . P A 1
C60 C 0.2760(15) 0.6271(14) 0.7993(8) 0.026(4) Uani 0.501(4) 1 d D . P A 1
H60A H 0.283187 0.704141 0.796696 0.039 Uiso 0.501(4) 1 calc R U P A 1
H60B H 0.260078 0.579781 0.762046 0.039 Uiso 0.501(4) 1 calc R U P A 1
H60C H 0.345515 0.621024 0.819301 0.039 Uiso 0.501(4) 1 calc R U P A 1
C61 C 0.0701(15) 0.5946(17) 0.7969(8) 0.038(4) Uani 0.501(4) 1 d D . P A 1
H61A H 0.077880 0.669449 0.790481 0.057 Uiso 0.501(4) 1 calc R U P A 1
H61B H 0.009251 0.576257 0.817357 0.057 Uiso 0.501(4) 1 calc R U P A 1
H61C H 0.054011 0.541437 0.761253 0.057 Uiso 0.501(4) 1 calc R U P A 1
C62 C 0.1534(16) 0.3266(16) 0.8879(9) 0.030(4) Uani 0.501(4) 1 d D . P A 1
H62A H 0.108978 0.290717 0.912310 0.045 Uiso 0.501(4) 1 calc R U P A 1
H62B H 0.231931 0.348980 0.904992 0.045 Uiso 0.501(4) 1 calc R U P A 1
H62C H 0.143250 0.274528 0.852324 0.045 Uiso 0.501(4) 1 calc R U P A 1
C63 C -0.0104(14) 0.3938(15) 0.8601(8) 0.031(4) Uani 0.501(4) 1 d D . P A 1
H63A H -0.045354 0.356370 0.886906 0.046 Uiso 0.501(4) 1 calc R U P A 1
H63B H -0.029375 0.343144 0.823664 0.046 Uiso 0.501(4) 1 calc R U P A 1
H63C H -0.037025 0.459452 0.858013 0.046 Uiso 0.501(4) 1 calc R U P A 1
N7A N 0.1717(19) 0.4575(17) 0.8470(9) 0.028(4) Uani 0.499(4) 1 d D . P A 2
C55A C 0.1270(16) 0.5457(16) 0.8297(7) 0.033(4) Uani 0.499(4) 1 d D . P A 2
C56A C 0.1138(18) 0.6273(16) 0.8807(8) 0.042(4) Uani 0.499(4) 1 d D . P A 2
H56C H 0.188106 0.670034 0.901504 0.051 Uiso 0.499(4) 1 calc R U P A 2
H56D H 0.075356 0.680258 0.868255 0.051 Uiso 0.499(4) 1 calc R U P A 2
C57A C 0.048(2) 0.5679(19) 0.9189(9) 0.048(5) Uani 0.499(4) 1 d D . P A 2
H57C H -0.027674 0.527310 0.899016 0.057 Uiso 0.499(4) 1 calc R U P A 2
H57D H 0.041739 0.622285 0.951385 0.057 Uiso 0.499(4) 1 calc R U P A 2
C58A C 0.110(2) 0.4865(18) 0.9376(8) 0.037(5) Uani 0.499(4) 1 d D . P A 2
H58C H 0.067615 0.446957 0.962198 0.045 Uiso 0.499(4) 1 calc R U P A 2
H58D H 0.183365 0.528884 0.959277 0.045 Uiso 0.499(4) 1 calc R U P A 2
C59A C 0.1253(17) 0.4009(17) 0.8889(8) 0.031(4) Uani 0.499(4) 1 d D . P A 2
C60A C 0.2130(18) 0.6116(17) 0.8012(9) 0.040(4) Uani 0.499(4) 1 d D . P A 2
H60D H 0.189324 0.675635 0.792833 0.060 Uiso 0.499(4) 1 calc R U P A 2
H60E H 0.219364 0.564059 0.766768 0.060 Uiso 0.499(4) 1 calc R U P A 2
H60F H 0.285187 0.637167 0.825792 0.060 Uiso 0.499(4) 1 calc R U P A 2
C61A C 0.0183(16) 0.5018(19) 0.7881(9) 0.043(5) Uani 0.499(4) 1 d D . P A 2
H61D H -0.001958 0.563434 0.774876 0.065 Uiso 0.499(4) 1 calc R U P A 2
H61E H -0.040644 0.465598 0.806007 0.065 Uiso 0.499(4) 1 calc R U P A 2
H61F H 0.027820 0.448136 0.756678 0.065 Uiso 0.499(4) 1 calc R U P A 2
C62A C 0.2078(18) 0.3415(18) 0.9099(9) 0.036(4) Uani 0.499(4) 1 d D . P A 2
H62D H 0.181114 0.306463 0.939222 0.054 Uiso 0.499(4) 1 calc R U P A 2
H62E H 0.279932 0.395048 0.924536 0.054 Uiso 0.499(4) 1 calc R U P A 2
H62F H 0.215440 0.284805 0.879371 0.054 Uiso 0.499(4) 1 calc R U P A 2
C63A C 0.0128(15) 0.3134(17) 0.8659(10) 0.047(5) Uani 0.499(4) 1 d D . P A 2
H63D H -0.019862 0.288817 0.896546 0.070 Uiso 0.499(4) 1 calc R U P A 2
H63E H 0.024842 0.249836 0.840957 0.070 Uiso 0.499(4) 1 calc R U P A 2
H63F H -0.037545 0.346140 0.845492 0.070 Uiso 0.499(4) 1 calc R U P A 2

loop_
_atom_site_aniso_label
_atom_site_aniso_U_11
_atom_site_aniso_U_22
_atom_site_aniso_U_33
_atom_site_aniso_U_23
_atom_site_aniso_U_13
_atom_site_aniso_U_12
Zr1 0.0212(4) 0.0156(4) 0.0314(5) 0.0056(3) 0.0109(4) 0.0037(3)
Ga1A 0.0187(16) 0.017(2) 0.021(3) 0.004(2) 0.001(2) 0.0008(13)
Ga1 0.0185(16) 0.0171(19) 0.020(3) 0.004(2) 0.001(2) 0.0001(13)
Ga2 0.0288(5) 0.0165(4) 0.0266(5) -0.0012(4) -0.0015(4) 0.0060(4)
Ga3 0.0323(5) 0.0228(5) 0.0186(5) 0.0041(4) 0.0036(4) -0.0029(4)
Ga4 0.0292(5) 0.0205(5) 0.0254(5) 0.0036(4) 0.0103(4) 0.0023(4)
Ga5 0.0263(5) 0.0186(5) 0.0430(6) 0.0102(4) 0.0182(5) 0.0064(4)
Ga6 0.0251(5) 0.0163(5) 0.0546(7) -0.0052(5) 0.0175(5) -0.0008(4)
Ga7 0.0209(5) 0.0205(5) 0.0386(6) -0.0016(4) 0.0098(4) 0.0032(4)
N1 0.020(4) 0.026(4) 0.037(5) 0.008(4) 0.003(4) 0.003(3)
C1 0.018(4) 0.029(4) 0.039(4) 0.010(3) 0.003(3) -0.001(3)
C2 0.020(4) 0.032(4) 0.040(5) 0.007(4) 0.003(4) 0.000(4)
C3 0.022(5) 0.032(5) 0.040(6) 0.007(4) 0.008(4) -0.003(4)
C4 0.026(5) 0.030(5) 0.040(6) 0.008(4) 0.007(4) -0.001(4)
C5 0.024(4) 0.027(4) 0.037(5) 0.009(4) 0.004(4) 0.002(3)
C6 0.027(7) 0.030(5) 0.054(7) 0.003(5) 0.000(6) 0.003(5)
C7 0.026(7) 0.031(7) 0.043(5) 0.014(5) 0.006(5) 0.009(6)
C8 0.025(6) 0.028(7) 0.044(7) 0.012(6) 0.004(5) 0.003(5)
C9 0.041(9) 0.023(7) 0.035(6) 0.007(5) 0.007(6) 0.009(6)
N1A 0.021(4) 0.030(4) 0.038(5) 0.010(4) 0.004(4) 0.001(3)
C1A 0.018(4) 0.029(4) 0.038(4) 0.010(3) 0.004(3) -0.003(3)
C2A 0.018(4) 0.030(5) 0.038(5) 0.009(4) 0.008(4) -0.004(4)
C3A 0.020(4) 0.033(5) 0.042(5) 0.010(4) 0.004(4) -0.003(4)
C4A 0.021(5) 0.037(6) 0.041(6) 0.013(5) 0.008(4) -0.004(4)
C5A 0.022(4) 0.027(4) 0.038(4) 0.011(4) 0.004(4) 0.001(3)
C6A 0.027(7) 0.034(6) 0.051(7) 0.015(5) -0.003(6) -0.005(5)
C7A 0.020(7) 0.040(7) 0.042(6) 0.000(5) 0.004(5) -0.003(6)
C8A 0.028(6) 0.037(8) 0.034(7) 0.013(6) 0.007(5) 0.006(5)
C9A 0.035(7) 0.032(6) 0.047(7) 0.009(5) 0.006(6) 0.005(5)
N2 0.034(8) 0.018(6) 0.023(6) 0.002(4) 0.005(5) 0.002(5)
C10 0.039(8) 0.022(6) 0.027(6) 0.004(5) 0.003(5) 0.005(5)
C11 0.053(9) 0.033(8) 0.029(7) 0.004(6) 0.002(6) 0.018(7)
C12 0.054(11) 0.035(7) 0.028(8) 0.000(6) 0.009(8) 0.020(7)
C13 0.046(8) 0.035(7) 0.031(9) 0.000(6) 0.005(7) 0.015(6)
C14 0.031(8) 0.021(6) 0.026(7) 0.001(5) 0.003(6) 0.001(5)
C15 0.065(11) 0.015(7) 0.025(6) 0.007(5) 0.010(6) 0.009(7)
C16 0.047(8) 0.028(8) 0.034(9) 0.005(7) 0.004(6) 0.000(6)
C17 0.048(10) 0.021(6) 0.039(10) 0.001(6) 0.021(8) 0.000(6)
C18 0.037(9) 0.015(9) 0.031(7) 0.003(6) 0.005(7) 0.005(7)
N2A 0.019(7) 0.028(7) 0.030(6) 0.006(5) 0.010(5) 0.005(5)
C10A 0.030(7) 0.026(6) 0.029(6) 0.007(5) 0.008(5) 0.008(5)
C11A 0.028(7) 0.031(8) 0.033(7) 0.008(6) 0.006(5) 0.009(6)
C12A 0.013(7) 0.032(7) 0.037(7) 0.005(6) 0.003(6) 0.004(6)
C13A 0.024(7) 0.030(7) 0.037(8) 0.004(6) 0.012(6) 0.007(6)
C14A 0.021(7) 0.020(6) 0.027(7) 0.002(5) 0.011(5) 0.004(5)
C15A 0.037(9) 0.026(8) 0.027(6) 0.007(5) 0.009(5) 0.008(7)
C16A 0.034(7) 0.030(7) 0.031(9) 0.005(6) 0.011(6) 0.006(6)
C17A 0.031(9) 0.026(6) 0.035(9) 0.004(6) 0.007(7) 0.002(6)
C18A 0.032(8) 0.026(9) 0.025(8) 0.009(6) 0.005(6) -0.004(6)
N3 0.026(4) 0.027(5) 0.027(4) 0.008(4) 0.006(3) 0.007(3)
C19 0.029(4) 0.028(4) 0.025(4) 0.011(3) 0.005(4) 0.005(3)
C20 0.032(5) 0.029(5) 0.022(4) 0.014(4) 0.006(4) 0.005(4)
C21 0.034(5) 0.030(5) 0.026(5) 0.011(4) 0.002(4) 0.007(4)
C22 0.032(5) 0.028(5) 0.027(4) 0.008(4) 0.003(4) 0.007(4)
C23 0.026(4) 0.027(4) 0.029(4) 0.009(3) 0.006(3) 0.008(3)
C24 0.026(6) 0.037(8) 0.036(8) 0.015(6) 0.007(5) 0.006(5)
C25 0.039(8) 0.031(6) 0.028(9) 0.010(5) 0.006(7) 0.005(5)
C26 0.030(7) 0.026(7) 0.021(6) 0.007(5) 0.000(5) 0.003(6)
C27 0.030(7) 0.028(6) 0.036(7) 0.002(5) 0.001(6) 0.010(5)
N3A 0.026(4) 0.025(5) 0.025(4) 0.010(3) 0.007(3) 0.008(3)
C19A 0.028(4) 0.029(4) 0.023(4) 0.012(3) 0.009(3) 0.004(3)
C20A 0.032(4) 0.032(5) 0.025(4) 0.009(4) 0.004(4) 0.006(4)
C21A 0.031(5) 0.034(5) 0.029(5) 0.006(4) 0.000(4) 0.008(4)
C22A 0.029(5) 0.031(5) 0.031(4) 0.009(4) 0.005(4) 0.010(4)
C23A 0.025(4) 0.027(5) 0.027(4) 0.010(4) 0.008(3) 0.009(4)
C24A 0.032(6) 0.033(7) 0.024(7) 0.010(5) 0.008(5) 0.007(5)
C25A 0.037(8) 0.029(5) 0.018(8) 0.013(5) 0.006(6) 0.002(5)
C26A 0.020(6) 0.029(7) 0.029(6) 0.008(5) 0.007(5) 0.005(5)
C27A 0.028(7) 0.026(6) 0.037(7) 0.007(5) 0.009(6) 0.011(5)
N4 0.032(4) 0.026(4) 0.028(4) 0.002(3) 0.008(3) 0.007(3)
C28 0.019(4) 0.045(6) 0.017(4) 0.007(4) 0.008(3) -0.002(4)
C29 0.022(5) 0.078(9) 0.046(7) -0.001(6) 0.004(5) 0.008(5)
C30 0.030(6) 0.072(9) 0.053(8) -0.010(7) -0.013(5) -0.001(6)
C31 0.040(7) 0.061(8) 0.041(7) -0.008(6) 0.011(5) -0.020(6)
C32 0.048(6) 0.025(5) 0.019(5) -0.003(4) 0.006(4) -0.006(4)
C33 0.070(8) 0.042(6) 0.027(6) 0.005(5) 0.016(5) 0.030(6)
C34 0.037(5) 0.026(5) 0.042(6) 0.011(4) 0.009(5) 0.011(4)
C35 0.095(10) 0.025(5) 0.036(6) -0.006(5) 0.027(6) 0.003(6)
C36 0.041(6) 0.043(6) 0.028(5) -0.003(4) 0.016(5) -0.001(5)
N5 0.027(4) 0.020(4) 0.031(4) 0.008(3) 0.006(3) 0.008(3)
C37 0.028(5) 0.042(6) 0.054(7) 0.031(5) 0.021(5) 0.014(4)
C38 0.026(5) 0.059(7) 0.043(6) 0.032(5) 0.010(4) 0.011(5)
C39 0.027(5) 0.026(5) 0.032(5) 0.015(4) 0.009(4) 0.000(4)
C40 0.028(5) 0.027(5) 0.035(5) 0.010(4) 0.002(4) 0.006(4)
C41 0.021(4) 0.032(5) 0.030(5) 0.003(4) 0.004(4) 0.003(4)
C42 0.035(6) 0.090(10) 0.100(11) 0.060(9) 0.033(7) 0.041(7)
C43 0.070(9) 0.038(6) 0.127(13) 0.034(8) 0.073(9) 0.029(6)
C44 0.018(5) 0.054(6) 0.046(6) 0.024(5) 0.020(4) 0.009(4)
C45 0.045(7) 0.067(8) 0.027(6) -0.013(5) 0.007(5) -0.007(6)
N6 0.029(7) 0.020(6) 0.023(6) 0.003(4) 0.009(5) 0.005(5)
C46 0.034(7) 0.019(6) 0.022(6) 0.005(4) 0.007(5) 0.004(5)
C47 0.042(9) 0.020(6) 0.024(7) 0.000(5) 0.004(6) 0.006(5)
C48 0.040(10) 0.017(6) 0.024(7) 0.000(5) 0.002(6) 0.003(6)
C49 0.032(8) 0.016(6) 0.028(7) 0.001(5) 0.003(5) 0.005(5)
C50 0.027(7) 0.013(6) 0.022(6) 0.002(5) 0.003(5) 0.001(5)
C51 0.050(9) 0.024(7) 0.015(8) -0.004(6) 0.010(6) -0.003(6)
C52 0.044(8) 0.018(8) 0.039(10) 0.005(7) -0.001(7) 0.006(6)
C53 0.038(9) 0.022(8) 0.023(6) 0.004(5) 0.003(5) 0.004(7)
C54 0.027(7) 0.011(9) 0.034(10) 0.013(7) 0.006(6) 0.003(5)
N6A 0.036(8) 0.021(6) 0.028(7) 0.010(5) 0.000(5) 0.008(5)
C46A 0.022(7) 0.021(6) 0.027(7) 0.005(5) 0.003(5) 0.004(5)
C47A 0.031(8) 0.029(6) 0.027(7) 0.004(5) 0.005(6) 0.005(5)
C48A 0.045(10) 0.028(7) 0.033(7) 0.003(5) 0.000(7) 0.004(6)
C49A 0.036(9) 0.024(7) 0.032(7) 0.006(6) -0.003(6) 0.000(6)
C50A 0.055(10) 0.024(7) 0.025(7) 0.009(5) -0.001(6) 0.001(6)
C51A 0.024(7) 0.024(6) 0.029(8) 0.007(6) 0.010(6) 0.005(5)
C52A 0.027(7) 0.034(9) 0.042(10) 0.012(8) 0.007(6) 0.006(6)
C53A 0.079(11) 0.021(9) 0.040(9) 0.007(7) -0.019(8) 0.005(8)
C54A 0.064(10) 0.026(13) 0.051(13) 0.015(10) 0.015(9) 0.007(8)
N7 0.028(8) 0.022(6) 0.031(8) 0.002(5) 0.009(6) 0.010(5)
C55 0.031(7) 0.020(6) 0.035(7) -0.002(5) 0.013(6) 0.008(5)
C56 0.046(9) 0.026(7) 0.034(7) 0.001(5) 0.013(6) 0.008(6)
C57 0.056(12) 0.035(7) 0.037(9) 0.003(6) 0.021(8) 0.011(7)
C58 0.025(9) 0.032(7) 0.028(7) 0.002(5) 0.010(6) -0.003(6)
C59 0.018(7) 0.033(7) 0.027(7) 0.003(5) 0.002(5) 0.008(5)
C60 0.025(7) 0.022(8) 0.037(8) 0.009(7) 0.010(7) 0.015(6)
C61 0.034(7) 0.040(10) 0.045(9) 0.007(8) 0.011(6) 0.017(7)
C62 0.022(9) 0.041(7) 0.037(10) 0.014(7) 0.016(7) 0.013(6)
C63 0.020(6) 0.026(8) 0.046(10) -0.003(7) 0.001(6) 0.014(5)
N7A 0.026(8) 0.036(7) 0.021(7) -0.003(6) 0.003(6) 0.012(6)
C55A 0.033(8) 0.041(7) 0.029(7) 0.002(6) 0.006(6) 0.019(6)
C56A 0.050(10) 0.051(8) 0.033(7) 0.004(6) 0.009(7) 0.031(7)
C57A 0.061(12) 0.058(10) 0.040(9) 0.009(8) 0.019(9) 0.043(9)
C58A 0.038(11) 0.049(9) 0.032(8) 0.004(6) 0.015(7) 0.027(8)
C59A 0.028(8) 0.042(8) 0.028(7) 0.005(6) 0.013(6) 0.018(6)
C60A 0.042(9) 0.041(9) 0.043(10) 0.007(7) 0.012(8) 0.022(7)
C61A 0.036(8) 0.058(11) 0.036(9) 0.004(8) 0.003(6) 0.019(7)
C62A 0.042(9) 0.056(10) 0.022(9) 0.008(7) 0.018(7) 0.029(8)
C63A 0.031(7) 0.048(9) 0.062(11) 0.002(8) 0.015(7) 0.018(7)

loop_
_geom_bond_atom_site_label_1
_geom_bond_atom_site_label_2
_geom_bond_distance
_geom_bond_site_symmetry_2
_geom_bond_publ_flag
Zr1 Ga1A 2.552(9) . ?
Zr1 Ga5 2.5599(13) . ?
Zr1 Ga3 2.5636(14) . ?
Zr1 Ga6 2.5637(13) . ?
Zr1 Ga2 2.5789(12) . ?
Zr1 Ga4 2.5867(14) . ?
Zr1 Ga7 2.5872(13) . ?
Zr1 Ga1 2.622(8) . ?
Ga1A N1A 1.870(17) . ?
Ga1 N1 1.859(17) . ?
Ga2 N2 1.833(16) . ?
Ga2 N2A 1.899(16) . ?
Ga3 N3 1.751(16) . ?
Ga3 N3A 1.970(15) . ?
Ga4 N4 1.860(8) . ?
Ga5 N5 1.855(7) . ?
Ga6 N6 1.786(17) . ?
Ga6 N6A 1.961(19) . ?
Ga6 Ga7 3.0052(14) . ?
Ga7 N7 1.81(2) . ?
Ga7 N7A 1.92(2) . ?
N1 C5 1.467(15) . ?
N1 C1 1.474(16) . ?
C1 C6 1.541(17) . ?
C1 C2 1.546(17) . ?
C1 C7 1.547(18) . ?
C2 C3 1.518(16) . ?
C3 C4 1.506(16) . ?
C4 C5 1.527(15) . ?
C5 C8 1.547(16) . ?
C5 C9 1.556(16) . ?
N1A C1A 1.488(16) . ?
N1A C5A 1.488(15) . ?
C1A C6A 1.528(17) . ?
C1A C7A 1.530(17) . ?
C1A C2A 1.542(17) . ?
C2A C3A 1.533(16) . ?
C3A C4A 1.521(17) . ?
C4A C5A 1.535(16) . ?
C5A C8A 1.524(16) . ?
C5A C9A 1.535(16) . ?
N2 C10 1.487(16) . ?
N2 C14 1.494(16) . ?
C10 C15 1.530(16) . ?
C10 C11 1.538(16) . ?
C10 C16 1.544(17) . ?
C11 C12 1.530(17) . ?
C12 C13 1.518(18) . ?
C13 C14 1.539(17) . ?
C14 C18 1.528(16) . ?
C14 C17 1.528(16) . ?
N2A C10A 1.476(16) . ?
N2A C14A 1.482(15) . ?
C10A C11A 1.535(16) . ?
C10A C15A 1.541(16) . ?
C10A C16A 1.549(17) . ?
C11A C12A 1.528(16) . ?
C12A C13A 1.517(16) . ?
C13A C14A 1.531(15) . ?
C14A C17A 1.542(16) . ?
C14A C18A 1.553(16) . ?
N3 C23 1.475(15) . ?
N3 C19 1.483(16) . ?
C19 C20 1.538(16) . ?
C19 C24 1.547(17) . ?
C19 C25 1.556(17) . ?
C20 C21 1.515(16) . ?
C21 C22 1.514(16) . ?
C22 C23 1.533(15) . ?
C23 C26 1.545(15) . ?
C23 C27 1.561(16) . ?
N3A C19A 1.490(15) . ?
N3A C23A 1.495(15) . ?
C19A C24A 1.525(16) . ?
C19A C25A 1.542(17) . ?
C19A C20A 1.543(16) . ?
C20A C21A 1.529(17) . ?
C21A C22A 1.532(17) . ?
C22A C23A 1.530(16) . ?
C23A C26A 1.525(16) . ?
C23A C27A 1.533(16) . ?
N4 C28 1.480(11) . ?
N4 C32 1.483(10) . ?
C28 C33 1.531(11) . ?
C28 C34 1.536(11) . ?
C28 C29 1.538(11) . ?
C29 C30 1.524(13) . ?
C30 C31 1.520(15) . ?
C31 C32 1.543(13) . ?
C32 C35 1.521(13) . ?
C32 C36 1.535(11) . ?
N5 C41 1.460(11) . ?
N5 C37 1.482(11) . ?
C37 C42 1.531(13) . ?
C37 C38 1.537(12) . ?
C37 C43 1.557(13) . ?
C38 C39 1.519(11) . ?
C39 C40 1.525(11) . ?
C40 C41 1.541(11) . ?
C41 C44 1.548(11) . ?
C41 C45 1.551(11) . ?
N6 C46 1.48(2) . ?
N6 C50 1.49(2) . ?
C46 C52 1.54(2) . ?
C46 C47 1.54(2) . ?
C46 C51 1.55(2) . ?
C47 C48 1.52(2) . ?
C48 C49 1.53(2) . ?
C49 C50 1.54(2) . ?
C50 C53 1.52(2) . ?
C50 C54 1.55(2) . ?
N6A C50A 1.50(2) . ?
N6A C46A 1.51(2) . ?
C46A C47A 1.54(2) . ?
C46A C51A 1.55(2) . ?
C46A C52A 1.55(2) . ?
C47A C48A 1.53(2) . ?
C48A C49A 1.51(2) . ?
C49A C50A 1.54(2) . ?
C50A C53A 1.52(2) . ?
C50A C54A 1.54(3) . ?
N7 C59 1.50(2) . ?
N7 C55 1.51(2) . ?
C55 C56 1.53(2) . ?
C55 C61 1.55(2) . ?
C55 C60 1.56(2) . ?
C56 C57 1.55(2) . ?
C57 C58 1.52(2) . ?
C58 C59 1.53(2) . ?
C59 C62 1.53(2) . ?
C59 C63 1.54(2) . ?
N7A C55A 1.48(2) . ?
N7A C59A 1.48(2) . ?
C55A C61A 1.53(2) . ?
C55A C60A 1.54(2) . ?
C55A C56A 1.54(2) . ?
C56A C57A 1.53(2) . ?
C57A C58A 1.54(2) . ?
C58A C59A 1.54(2) . ?
C59A C62A 1.52(2) . ?
C59A C63A 1.55(2) . ?

loop_
_geom_angle_atom_site_label_1
_geom_angle_atom_site_label_2
_geom_angle_atom_site_label_3
_geom_angle
_geom_angle_site_symmetry_1
_geom_angle_site_symmetry_3
_geom_angle_publ_flag
Ga1A Zr1 Ga5 150.24(12) . . ?
Ga1A Zr1 Ga3 87.19(18) . . ?
Ga5 Zr1 Ga3 107.43(5) . . ?
Ga1A Zr1 Ga6 135.86(12) . . ?
Ga5 Zr1 Ga6 73.85(4) . . ?
Ga3 Zr1 Ga6 73.43(4) . . ?
Ga1A Zr1 Ga2 82.40(18) . . ?
Ga5 Zr1 Ga2 77.31(4) . . ?
Ga3 Zr1 Ga2 73.86(4) . . ?
Ga6 Zr1 Ga2 126.65(5) . . ?
Ga1A Zr1 Ga4 83.66(16) . . ?
Ga5 Zr1 Ga4 76.40(4) . . ?
Ga3 Zr1 Ga4 165.77(5) . . ?
Ga6 Zr1 Ga4 120.57(5) . . ?
Ga2 Zr1 Ga4 94.09(4) . . ?
Ga1A Zr1 Ga7 74.35(18) . . ?
Ga5 Zr1 Ga7 125.35(4) . . ?
Ga3 Zr1 Ga7 101.41(5) . . ?
Ga6 Zr1 Ga7 71.38(4) . . ?
Ga2 Zr1 Ga7 156.52(5) . . ?
Ga4 Zr1 Ga7 86.60(4) . . ?
Ga5 Zr1 Ga1 141.23(13) . . ?
Ga3 Zr1 Ga1 92.84(18) . . ?
Ga6 Zr1 Ga1 144.73(13) . . ?
Ga2 Zr1 Ga1 77.20(18) . . ?
Ga4 Zr1 Ga1 76.82(16) . . ?
Ga7 Zr1 Ga1 80.14(17) . . ?
N1A Ga1A Zr1 174.1(6) . . ?
N1 Ga1 Zr1 177.7(6) . . ?
N2 Ga2 Zr1 171.7(5) . . ?
N2A Ga2 Zr1 174.9(4) . . ?
N3 Ga3 Zr1 173.4(5) . . ?
N3A Ga3 Zr1 173.7(4) . . ?
N4 Ga4 Zr1 174.8(2) . . ?
N5 Ga5 Zr1 176.1(2) . . ?
N6 Ga6 Zr1 170.3(6) . . ?
N6A Ga6 Zr1 173.9(5) . . ?
N6 Ga6 Ga7 119.3(6) . . ?
N6A Ga6 Ga7 124.4(6) . . ?
Zr1 Ga6 Ga7 54.67(3) . . ?
N7 Ga7 Zr1 176.5(8) . . ?
N7A Ga7 Zr1 169.8(5) . . ?
N7 Ga7 Ga6 122.6(8) . . ?
N7A Ga7 Ga6 124.2(7) . . ?
Zr1 Ga7 Ga6 53.94(3) . . ?
C5 N1 C1 119.0(12) . . ?
C5 N1 Ga1 118.4(10) . . ?
C1 N1 Ga1 119.1(10) . . ?
N1 C1 C6 107.3(13) . . ?
N1 C1 C2 110.5(13) . . ?
C6 C1 C2 106.5(14) . . ?
N1 C1 C7 114.8(14) . . ?
C6 C1 C7 108.0(14) . . ?
C2 C1 C7 109.4(14) . . ?
C3 C2 C1 112.6(13) . . ?
C4 C3 C2 110.4(13) . . ?
C3 C4 C5 112.2(12) . . ?
N1 C5 C4 113.1(12) . . ?
N1 C5 C8 108.1(12) . . ?
C4 C5 C8 106.1(12) . . ?
N1 C5 C9 114.7(13) . . ?
C4 C5 C9 108.8(13) . . ?
C8 C5 C9 105.4(12) . . ?
C1A N1A C5A 117.9(12) . . ?
C1A N1A Ga1A 120.9(10) . . ?
C5A N1A Ga1A 121.2(10) . . ?
N1A C1A C6A 108.3(13) . . ?
N1A C1A C7A 112.6(14) . . ?
C6A C1A C7A 107.1(14) . . ?
N1A C1A C2A 111.2(13) . . ?
C6A C1A C2A 106.1(13) . . ?
C7A C1A C2A 111.2(14) . . ?
C3A C2A C1A 112.4(13) . . ?
C4A C3A C2A 107.2(12) . . ?
C3A C4A C5A 113.2(13) . . ?
N1A C5A C8A 108.7(12) . . ?
N1A C5A C4A 111.1(12) . . ?
C8A C5A C4A 108.4(12) . . ?
N1A C5A C9A 112.0(13) . . ?
C8A C5A C9A 105.8(13) . . ?
C4A C5A C9A 110.7(13) . . ?
C10 N2 C14 117.7(12) . . ?
C10 N2 Ga2 125.2(10) . . ?
C14 N2 Ga2 116.8(10) . . ?
N2 C10 C15 108.1(12) . . ?
N2 C10 C11 111.1(13) . . ?
C15 C10 C11 107.6(12) . . ?
N2 C10 C16 111.3(13) . . ?
C15 C10 C16 107.9(13) . . ?
C11 C10 C16 110.7(14) . . ?
C12 C11 C10 113.2(13) . . ?
C13 C12 C11 108.8(13) . . ?
C12 C13 C14 113.1(13) . . ?
N2 C14 C18 113.3(14) . . ?
N2 C14 C17 106.5(13) . . ?
C18 C14 C17 107.7(14) . . ?
N2 C14 C13 109.9(13) . . ?
C18 C14 C13 111.2(14) . . ?
C17 C14 C13 107.9(14) . . ?
C10A N2A C14A 116.7(12) . . ?
C10A N2A Ga2 119.7(10) . . ?
C14A N2A Ga2 123.1(10) . . ?
N2A C10A C11A 111.2(12) . . ?
N2A C10A C15A 107.2(12) . . ?
C11A C10A C15A 107.3(12) . . ?
N2A C10A C16A 113.5(13) . . ?
C11A C10A C16A 110.1(12) . . ?
C15A C10A C16A 107.3(12) . . ?
C12A C11A C10A 114.1(12) . . ?
C13A C12A C11A 107.9(13) . . ?
C12A C13A C14A 113.0(12) . . ?
N2A C14A C13A 112.2(13) . . ?
N2A C14A C17A 107.7(12) . . ?
C13A C14A C17A 106.8(12) . . ?
N2A C14A C18A 112.3(14) . . ?
C13A C14A C18A 110.1(14) . . ?
C17A C14A C18A 107.4(13) . . ?
C23 N3 C19 116.3(12) . . ?
C23 N3 Ga3 120.4(10) . . ?
C19 N3 Ga3 123.2(10) . . ?
N3 C19 C20 111.6(12) . . ?
N3 C19 C24 108.0(12) . . ?
C20 C19 C24 106.3(13) . . ?
N3 C19 C25 113.5(16) . . ?
C20 C19 C25 111.1(15) . . ?
C24 C19 C25 105.8(16) . . ?
C21 C20 C19 113.3(13) . . ?
C22 C21 C20 109.9(12) . . ?
C21 C22 C23 112.6(12) . . ?
N3 C23 C22 111.3(12) . . ?
N3 C23 C26 109.3(12) . . ?
C22 C23 C26 108.2(12) . . ?
N3 C23 C27 113.4(13) . . ?
C22 C23 C27 109.1(12) . . ?
C26 C23 C27 105.1(12) . . ?
C19A N3A C23A 118.1(12) . . ?
C19A N3A Ga3 117.9(9) . . ?
C23A N3A Ga3 123.9(10) . . ?
N3A C19A C24A 107.3(12) . . ?
N3A C19A C25A 112.2(15) . . ?
C24A C19A C25A 107.1(16) . . ?
N3A C19A C20A 109.9(12) . . ?
C24A C19A C20A 108.0(13) . . ?
C25A C19A C20A 112.2(15) . . ?
C21A C20A C19A 113.5(12) . . ?
C20A C21A C22A 107.5(13) . . ?
C23A C22A C21A 112.2(12) . . ?
N3A C23A C26A 106.6(12) . . ?
N3A C23A C22A 110.8(12) . . ?
C26A C23A C22A 108.4(12) . . ?
N3A C23A C27A 114.2(13) . . ?
C26A C23A C27A 106.0(12) . . ?
C22A C23A C27A 110.6(13) . . ?
C28 N4 C32 117.8(7) . . ?
C28 N4 Ga4 120.8(5) . . ?
C32 N4 Ga4 121.3(6) . . ?
N4 C28 C33 107.8(7) . . ?
N4 C28 C34 114.6(7) . . ?
C33 C28 C34 107.1(8) . . ?
N4 C28 C29 110.7(8) . . ?
C33 C28 C29 107.6(8) . . ?
C34 C28 C29 108.8(8) . . ?
C30 C29 C28 112.8(8) . . ?
C31 C30 C29 108.4(10) . . ?
C30 C31 C32 112.9(8) . . ?
N4 C32 C35 107.2(7) . . ?
N4 C32 C36 113.7(7) . . ?
C35 C32 C36 107.6(9) . . ?
N4 C32 C31 110.7(8) . . ?
C35 C32 C31 107.1(9) . . ?
C36 C32 C31 110.1(8) . . ?
C41 N5 C37 117.8(7) . . ?
C41 N5 Ga5 120.3(5) . . ?
C37 N5 Ga5 121.9(5) . . ?
N5 C37 C42 107.9(7) . . ?
N5 C37 C38 110.2(7) . . ?
C42 C37 C38 109.1(9) . . ?
N5 C37 C43 113.1(9) . . ?
C42 C37 C43 106.5(9) . . ?
C38 C37 C43 110.0(8) . . ?
C39 C38 C37 112.9(8) . . ?
C38 C39 C40 108.5(7) . . ?
C39 C40 C41 112.4(7) . . ?
N5 C41 C40 111.0(7) . . ?
N5 C41 C44 108.6(7) . . ?
C40 C41 C44 106.5(7) . . ?
N5 C41 C45 115.2(8) . . ?
C40 C41 C45 109.4(8) . . ?
C44 C41 C45 105.6(8) . . ?
C46 N6 C50 117.4(14) . . ?
C46 N6 Ga6 116.0(11) . . ?
C50 N6 Ga6 126.0(12) . . ?
N6 C46 C52 113.9(15) . . ?
N6 C46 C47 111.2(14) . . ?
C52 C46 C47 109.7(14) . . ?
N6 C46 C51 108.2(13) . . ?
C52 C46 C51 106.8(14) . . ?
C47 C46 C51 106.6(13) . . ?
C48 C47 C46 111.2(14) . . ?
C47 C48 C49 110.1(14) . . ?
C48 C49 C50 114.0(14) . . ?
N6 C50 C53 108.3(14) . . ?
N6 C50 C49 109.9(14) . . ?
C53 C50 C49 108.1(14) . . ?
N6 C50 C54 111.9(16) . . ?
C53 C50 C54 106.6(16) . . ?
C49 C50 C54 111.9(15) . . ?
C50A N6A C46A 118.1(15) . . ?
C50A N6A Ga6 115.7(12) . . ?
C46A N6A Ga6 125.3(12) . . ?
N6A C46A C47A 111.1(15) . . ?
N6A C46A C51A 108.6(14) . . ?
C47A C46A C51A 106.3(13) . . ?
N6A C46A C52A 112.4(15) . . ?
C47A C46A C52A 109.7(15) . . ?
C51A C46A C52A 108.6(14) . . ?
C48A C47A C46A 111.8(14) . . ?
C49A C48A C47A 108.6(15) . . ?
C48A C49A C50A 115.5(16) . . ?
N6A C50A C53A 108.8(16) . . ?
N6A C50A C49A 108.9(15) . . ?
C53A C50A C49A 108.5(17) . . ?
N6A C50A C54A 115.0(18) . . ?
C53A C50A C54A 106.9(18) . . ?
C49A C50A C54A 108.6(18) . . ?
C59 N7 C55 117.1(15) . . ?
C59 N7 Ga7 119.1(12) . . ?
C55 N7 Ga7 123.7(13) . . ?
N7 C55 C56 111.5(16) . . ?
N7 C55 C61 112.8(16) . . ?
C56 C55 C61 110.5(14) . . ?
N7 C55 C60 106.3(13) . . ?
C56 C55 C60 107.2(14) . . ?
C61 C55 C60 108.3(15) . . ?
C55 C56 C57 112.7(15) . . ?
C58 C57 C56 107.8(15) . . ?
C57 C58 C59 114.2(16) . . ?
N7 C59 C62 106.9(15) . . ?
N7 C59 C58 109.9(15) . . ?
C62 C59 C58 108.8(16) . . ?
N7 C59 C63 114.0(16) . . ?
C62 C59 C63 108.1(15) . . ?
C58 C59 C63 109.0(16) . . ?
C55A N7A C59A 120.5(17) . . ?
C55A N7A Ga7 115.2(12) . . ?
C59A N7A Ga7 120.1(13) . . ?
N7A C55A C61A 113.6(17) . . ?
N7A C55A C60A 107.7(15) . . ?
C61A C55A C60A 107.1(15) . . ?
N7A C55A C56A 110.3(15) . . ?
C61A C55A C56A 110.9(15) . . ?
C60A C55A C56A 106.9(16) . . ?
C57A C56A C55A 112.0(16) . . ?
C56A C57A C58A 108.1(16) . . ?
C57A C58A C59A 113.0(16) . . ?
N7A C59A C62A 107.6(15) . . ?
N7A C59A C58A 110.0(16) . . ?
C62A C59A C58A 109.2(16) . . ?
N7A C59A C63A 113.5(17) . . ?
C62A C59A C63A 107.8(17) . . ?
C58A C59A C63A 108.7(16) . . ?

loop_
_geom_torsion_atom_site_label_1
_geom_torsion_atom_site_label_2
_geom_torsion_atom_site_label_3
_geom_torsion_atom_site_label_4
_geom_torsion
_geom_torsion_site_symmetry_1
_geom_torsion_site_symmetry_2
_geom_torsion_site_symmetry_3
_geom_torsion_site_symmetry_4
_geom_torsion_publ_flag
C5 N1 C1 C6 160.4(15) . . . . ?
Ga1 N1 C1 C6 -41.1(18) . . . . ?
C5 N1 C1 C2 45(2) . . . . ?
Ga1 N1 C1 C2 -156.8(12) . . . . ?
C5 N1 C1 C7 -79.6(19) . . . . ?
Ga1 N1 C1 C7 79.0(16) . . . . ?
N1 C1 C2 C3 -50.1(19) . . . . ?
C6 C1 C2 C3 -166.3(15) . . . . ?
C7 C1 C2 C3 77.2(18) . . . . ?
C1 C2 C3 C4 57(2) . . . . ?
C2 C3 C4 C5 -55(2) . . . . ?
C1 N1 C5 C4 -44(2) . . . . ?
Ga1 N1 C5 C4 157.1(12) . . . . ?
C1 N1 C5 C8 -161.4(15) . . . . ?
Ga1 N1 C5 C8 39.8(16) . . . . ?
C1 N1 C5 C9 81.3(18) . . . . ?
Ga1 N1 C5 C9 -77.4(15) . . . . ?
C3 C4 C5 N1 47.9(19) . . . . ?
C3 C4 C5 C8 166.3(15) . . . . ?
C3 C4 C5 C9 -80.7(17) . . . . ?
C5A N1A C1A C6A 161.5(15) . . . . ?
Ga1A N1A C1A C6A -19.7(19) . . . . ?
C5A N1A C1A C7A -80.3(18) . . . . ?
Ga1A N1A C1A C7A 98.5(15) . . . . ?
C5A N1A C1A C2A 45.4(19) . . . . ?
Ga1A N1A C1A C2A -135.9(13) . . . . ?
N1A C1A C2A C3A -52.1(19) . . . . ?
C6A C1A C2A C3A -169.6(15) . . . . ?
C7A C1A C2A C3A 74.3(18) . . . . ?
C1A C2A C3A C4A 58.9(19) . . . . ?
C2A C3A C4A C5A -59.1(19) . . . . ?
C1A N1A C5A C8A -164.1(15) . . . . ?
Ga1A N1A C5A C8A 17.1(18) . . . . ?
C1A N1A C5A C4A -45.0(19) . . . . ?
Ga1A N1A C5A C4A 136.2(13) . . . . ?
C1A N1A C5A C9A 79.4(18) . . . . ?
Ga1A N1A C5A C9A -99.4(15) . . . . ?
C3A C4A C5A N1A 51.9(18) . . . . ?
C3A C4A C5A C8A 171.3(14) . . . . ?
C3A C4A C5A C9A -73.2(18) . . . . ?
C14 N2 C10 C15 165.5(15) . . . . ?
Ga2 N2 C10 C15 -22(2) . . . . ?
C14 N2 C10 C11 48(2) . . . . ?
Ga2 N2 C10 C11 -139.5(14) . . . . ?
C14 N2 C10 C16 -76.2(19) . . . . ?
Ga2 N2 C10 C16 96.7(17) . . . . ?
N2 C10 C11 C12 -50.2(19) . . . . ?
C15 C10 C11 C12 -168.3(15) . . . . ?
C16 C10 C11 C12 74.0(19) . . . . ?
C10 C11 C12 C13 55(2) . . . . ?
C11 C12 C13 C14 -57(2) . . . . ?
C10 N2 C14 C18 76.3(19) . . . . ?
Ga2 N2 C14 C18 -97.1(15) . . . . ?
C10 N2 C14 C17 -165.4(16) . . . . ?
Ga2 N2 C14 C17 21.1(19) . . . . ?
C10 N2 C14 C13 -49(2) . . . . ?
Ga2 N2 C14 C13 137.7(13) . . . . ?
C12 C13 C14 N2 53.2(19) . . . . ?
C12 C13 C14 C18 -73.1(19) . . . . ?
C12 C13 C14 C17 169.0(15) . . . . ?
C14A N2A C10A C11A 46.4(19) . . . . ?
Ga2 N2A C10A C11A -140.9(12) . . . . ?
C14A N2A C10A C15A 163.4(14) . . . . ?
Ga2 N2A C10A C15A -24.0(17) . . . . ?
C14A N2A C10A C16A -78.3(17) . . . . ?
Ga2 N2A C10A C16A 94.3(15) . . . . ?
N2A C10A C11A C12A -51.0(18) . . . . ?
C15A C10A C11A C12A -168.0(14) . . . . ?
C16A C10A C11A C12A 75.6(17) . . . . ?
C10A C11A C12A C13A 55.6(18) . . . . ?
C11A C12A C13A C14A -55.5(18) . . . . ?
C10A N2A C14A C13A -47.4(19) . . . . ?
Ga2 N2A C14A C13A 140.2(13) . . . . ?
C10A N2A C14A C17A -164.8(14) . . . . ?
Ga2 N2A C14A C17A 22.9(19) . . . . ?
C10A N2A C14A C18A 77.2(18) . . . . ?
Ga2 N2A C14A C18A -95.1(16) . . . . ?
C12A C13A C14A N2A 52.1(18) . . . . ?
C12A C13A C14A C17A 170.0(15) . . . . ?
C12A C13A C14A C18A -73.7(18) . . . . ?
C23 N3 C19 C20 48.2(18) . . . . ?
Ga3 N3 C19 C20 -127.6(14) . . . . ?
C23 N3 C19 C24 164.8(15) . . . . ?
Ga3 N3 C19 C24 -11.0(19) . . . . ?
C23 N3 C19 C25 -78(2) . . . . ?
Ga3 N3 C19 C25 105.9(18) . . . . ?
N3 C19 C20 C21 -49.6(18) . . . . ?
C24 C19 C20 C21 -167.2(14) . . . . ?
C25 C19 C20 C21 78(2) . . . . ?
C19 C20 C21 C22 53.5(19) . . . . ?
C20 C21 C22 C23 -55.0(19) . . . . ?
C19 N3 C23 C22 -49.9(18) . . . . ?
Ga3 N3 C23 C22 126.1(13) . . . . ?
C19 N3 C23 C26 -169.4(14) . . . . ?
Ga3 N3 C23 C26 6.5(18) . . . . ?
C19 N3 C23 C27 73.6(17) . . . . ?
Ga3 N3 C23 C27 -110.4(14) . . . . ?
C21 C22 C23 N3 52.9(18) . . . . ?
C21 C22 C23 C26 173.1(14) . . . . ?
C21 C22 C23 C27 -73.0(17) . . . . ?
C23A N3A C19A C24A 163.5(15) . . . . ?
Ga3 N3A C19A C24A -20.2(17) . . . . ?
C23A N3A C19A C25A -79(2) . . . . ?
Ga3 N3A C19A C25A 97.1(17) . . . . ?
C23A N3A C19A C20A 46.4(18) . . . . ?
Ga3 N3A C19A C20A -137.3(12) . . . . ?
N3A C19A C20A C21A -51.6(18) . . . . ?
C24A C19A C20A C21A -168.3(14) . . . . ?
C25A C19A C20A C21A 74(2) . . . . ?
C19A C20A C21A C22A 58.4(19) . . . . ?
C20A C21A C22A C23A -58.9(18) . . . . ?
C19A N3A C23A C26A -165.7(14) . . . . ?
Ga3 N3A C23A C26A 18.3(18) . . . . ?
C19A N3A C23A C22A -48.0(18) . . . . ?
Ga3 N3A C23A C22A 136.0(12) . . . . ?
C19A N3A C23A C27A 77.6(18) . . . . ?
Ga3 N3A C23A C27A -98.4(15) . . . . ?
C21A C22A C23A N3A 53.4(17) . . . . ?
C21A C22A C23A C26A 170.1(14) . . . . ?
C21A C22A C23A C27A -74.2(17) . . . . ?
C32 N4 C28 C33 165.4(8) . . . . ?
Ga4 N4 C28 C33 -17.9(9) . . . . ?
C32 N4 C28 C34 -75.5(10) . . . . ?
Ga4 N4 C28 C34 101.2(8) . . . . ?
C32 N4 C28 C29 48.0(10) . . . . ?
Ga4 N4 C28 C29 -135.3(7) . . . . ?
N4 C28 C29 C30 -52.3(12) . . . . ?
C33 C28 C29 C30 -169.9(10) . . . . ?
C34 C28 C29 C30 74.4(12) . . . . ?
C28 C29 C30 C31 57.2(13) . . . . ?
C29 C30 C31 C32 -56.8(12) . . . . ?
C28 N4 C32 C35 -164.1(8) . . . . ?
Ga4 N4 C32 C35 19.2(10) . . . . ?
C28 N4 C32 C36 77.1(11) . . . . ?
Ga4 N4 C32 C36 -99.6(9) . . . . ?
C28 N4 C32 C31 -47.6(10) . . . . ?
Ga4 N4 C32 C31 135.7(7) . . . . ?
C30 C31 C32 N4 51.5(12) . . . . ?
C30 C31 C32 C35 168.1(9) . . . . ?
C30 C31 C32 C36 -75.1(11) . . . . ?
C41 N5 C37 C42 168.1(9) . . . . ?
Ga5 N5 C37 C42 -14.9(11) . . . . ?
C41 N5 C37 C38 49.1(11) . . . . ?
Ga5 N5 C37 C38 -133.9(7) . . . . ?
C41 N5 C37 C43 -74.4(10) . . . . ?
Ga5 N5 C37 C43 102.6(8) . . . . ?
N5 C37 C38 C39 -52.5(11) . . . . ?
C42 C37 C38 C39 -170.7(8) . . . . ?
C43 C37 C38 C39 72.8(11) . . . . ?
C37 C38 C39 C40 57.0(11) . . . . ?
C38 C39 C40 C41 -56.2(11) . . . . ?
C37 N5 C41 C40 -49.0(10) . . . . ?
Ga5 N5 C41 C40 133.9(6) . . . . ?
C37 N5 C41 C44 -165.8(8) . . . . ?
Ga5 N5 C41 C44 17.2(9) . . . . ?
C37 N5 C41 C45 76.0(10) . . . . ?
Ga5 N5 C41 C45 -101.0(8) . . . . ?
C39 C40 C41 N5 51.8(10) . . . . ?
C39 C40 C41 C44 169.9(8) . . . . ?
C39 C40 C41 C45 -76.4(10) . . . . ?
Ga7 Ga6 N6 C46 77.4(14) . . . . ?
Ga7 Ga6 N6 C50 -112.2(15) . . . . ?
C50 N6 C46 C52 -73(2) . . . . ?
Ga6 N6 C46 C52 98.3(16) . . . . ?
C50 N6 C46 C47 52(2) . . . . ?
Ga6 N6 C46 C47 -137.1(13) . . . . ?
C50 N6 C46 C51 168.4(16) . . . . ?
Ga6 N6 C46 C51 -20.3(19) . . . . ?
N6 C46 C47 C48 -54(2) . . . . ?
C52 C46 C47 C48 73.4(19) . . . . ?
C51 C46 C47 C48 -171.3(15) . . . . ?
C46 C47 C48 C49 55(2) . . . . ?
C47 C48 C49 C50 -55(2) . . . . ?
C46 N6 C50 C53 -166.5(16) . . . . ?
Ga6 N6 C50 C53 23(2) . . . . ?
C46 N6 C50 C49 -49(2) . . . . ?
Ga6 N6 C50 C49 141.0(15) . . . . ?
C46 N6 C50 C54 76(2) . . . . ?
Ga6 N6 C50 C54 -94.0(19) . . . . ?
C48 C49 C50 N6 49(2) . . . . ?
C48 C49 C50 C53 167.4(16) . . . . ?
C48 C49 C50 C54 -76(2) . . . . ?
C50A N6A C46A C47A 48(2) . . . . ?
Ga6 N6A C46A C47A -142.6(14) . . . . ?
C50A N6A C46A C51A 164.9(17) . . . . ?
Ga6 N6A C46A C51A -26(2) . . . . ?
C50A N6A C46A C52A -75(2) . . . . ?
Ga6 N6A C46A C52A 94.1(18) . . . . ?
N6A C46A C47A C48A -52(2) . . . . ?
C51A C46A C47A C48A -170.1(15) . . . . ?
C52A C46A C47A C48A 72.7(19) . . . . ?
C46A C47A C48A C49A 56(2) . . . . ?
C47A C48A C49A C50A -57(2) . . . . ?
C46A N6A C50A C53A -164.4(19) . . . . ?
Ga6 N6A C50A C53A 26(2) . . . . ?
C46A N6A C50A C49A -46(2) . . . . ?
Ga6 N6A C50A C49A 143.6(15) . . . . ?
C46A N6A C50A C54A 76(2) . . . . ?
Ga6 N6A C50A C54A -94(2) . . . . ?
C48A C49A C50A N6A 51(2) . . . . ?
C48A C49A C50A C53A 169.3(18) . . . . ?
C48A C49A C50A C54A -75(2) . . . . ?
Ga6 Ga7 N7 C59 -113.2(15) . . . . ?
Ga6 Ga7 N7 C55 69(2) . . . . ?
C59 N7 C55 C56 47(2) . . . . ?
Ga7 N7 C55 C56 -135.0(17) . . . . ?
C59 N7 C55 C61 -78(2) . . . . ?
Ga7 N7 C55 C61 100(2) . . . . ?
C59 N7 C55 C60 163.7(17) . . . . ?
Ga7 N7 C55 C60 -19(2) . . . . ?
N7 C55 C56 C57 -51(2) . . . . ?
C61 C55 C56 C57 75(2) . . . . ?
C60 C55 C56 C57 -167.0(16) . . . . ?
C55 C56 C57 C58 56(2) . . . . ?
C56 C57 C58 C59 -58(2) . . . . ?
C55 N7 C59 C62 -165.1(19) . . . . ?
Ga7 N7 C59 C62 17(2) . . . . ?
C55 N7 C59 C58 -47(2) . . . . ?
Ga7 N7 C59 C58 134.9(17) . . . . ?
C55 N7 C59 C63 76(2) . . . . ?
Ga7 N7 C59 C63 -102.4(18) . . . . ?
C57 C58 C59 N7 53(2) . . . . ?
C57 C58 C59 C62 170.1(17) . . . . ?
C57 C58 C59 C63 -72(2) . . . . ?
C59A N7A C55A C61A -79(2) . . . . ?
Ga7 N7A C55A C61A 78(2) . . . . ?
C59A N7A C55A C60A 162.4(19) . . . . ?
Ga7 N7A C55A C60A -40(2) . . . . ?
C59A N7A C55A C56A 46(3) . . . . ?
Ga7 N7A C55A C56A -156.7(15) . . . . ?
N7A C55A C56A C57A -52(2) . . . . ?
C61A C55A C56A C57A 75(2) . . . . ?
C60A C55A C56A C57A -168.8(17) . . . . ?
C55A C56A C57A C58A 59(2) . . . . ?
C56A C57A C58A C59A -58(2) . . . . ?
C55A N7A C59A C62A -164(2) . . . . ?
Ga7 N7A C59A C62A 40(2) . . . . ?
C55A N7A C59A C58A -45(3) . . . . ?
Ga7 N7A C59A C58A 159.2(16) . . . . ?
C55A N7A C59A C63A 77(2) . . . . ?
Ga7 N7A C59A C63A -79(2) . . . . ?
C57A C58A C59A N7A 50(2) . . . . ?
C57A C58A C59A C62A 167.5(19) . . . . ?
C57A C58A C59A C63A -75(2) . . . . ?

_platon_squeeze_void_probe_radius 1.20
_platon_squeeze_details          
;
The unit cell contains 0.2 disordered molecules of n-hexane which were 
treated as a diffuse contribution to the overall scattering without specific 
atom positions by SQUEEZE/PLATON.
;

loop_
_platon_squeeze_void_nr
_platon_squeeze_void_average_x
_platon_squeeze_void_average_y
_platon_squeeze_void_average_z
_platon_squeeze_void_volume
_platon_squeeze_void_count_electrons
_platon_squeeze_void_content
1 0.000 0.000 0.000 249 23 ' '
2 0.364 0.553 0.704 9 0 ' '
3 0.635 0.447 0.296 9 0 ' '

_diffrn_measurement_ambient_temperature_make 'Oxford Cryostream'
_vrf_PLAT911_mo_antiv31_0m_5_sq  
;PROBLEM: Missing FCF Refl Between Thmin & STh/L=    0.600        139 Report
RESPONSE: A cusp of data is missing due to integration of data as a two-
component twin.
;
_vrf_PLAT910_mo_antiv31_0m_5_sq  
;PROBLEM: Missing # of FCF Reflection(s) Below Theta(Min).          6 Note  
RESPONSE: Additional reflections were affected by the beamstop due to the 
comparably large unit cell.
;
_vrf_PLAT342_mo_antiv31_0m_5_sq  
;PROBLEM: Low Bond Precision on  C-C Bonds ...............    0.01462 Ang.  
RESPONSE: Due to integration of data as a two-component twin, bond precision 
remained low.
;
_shelx_res_file                  
;
TITL mo_AntIv31_0m_4_a.res in P-1
    mo_antiv31_0m_5_sq.res
    created by SHELXL-2019/1 at 15:48:09 on 11-Feb-2025
REM Old TITL mo_AntIv31_0m_4 in P-1
REM SHELXT solution in P-1: R1 0.203, Rweak 0.004, Alpha 0.050
REM <I/s>   0.000 for    0 systematic absences,  Orientation as input
REM Formula found by SHELXT:  C130 N61 Zr16
CELL  0.71073  12.5960  12.7436  24.9845  100.625   97.016  103.616
ZERR    2.000   0.0010   0.0009   0.0019    0.003    0.003    0.002
LATT  1
SFAC  C  GA  N  ZR H
UNIT 126 14 14 2 252
LIST 4
ACTA
TEMP -173.150
L.S. 10
BOND
CONF
HTAB
FMAP 2
MERG 0
PLAN 10
ABIN
WGHT    0.000100   43.988201
BASF   0.20523
FVAR       0.33373   0.50126
ZR1   4    0.352886    0.268589    0.737810    11.00000    0.02122    0.01564 =
         0.03137    0.00561    0.01087    0.00367
PART 2 -21
GA1A  2    0.170893    0.133523    0.742415   -21.00000    0.01873    0.01718 =
         0.02095    0.00409    0.00093    0.00085
PART 1 21
GA1   2    0.162684    0.120501    0.725506    21.00000    0.01853    0.01713 =
         0.02045    0.00356    0.00136    0.00006
PART 0
GA2   2    0.392056    0.090660    0.686214    11.00000    0.02880    0.01647 =
         0.02660   -0.00120   -0.00153    0.00599
GA3   2    0.445763    0.188838    0.812105    11.00000    0.03235    0.02282 =
         0.01857    0.00410    0.00357   -0.00294
GA4   2    0.239163    0.297852    0.650952    11.00000    0.02921    0.02049 =
         0.02541    0.00357    0.01033    0.00234
GA5   2    0.500930    0.343218    0.682699    11.00000    0.02626    0.01858 =
         0.04301    0.01022    0.01815    0.00638
GA6   2    0.493860    0.432649    0.805008    11.00000    0.02509    0.01632 =
         0.05456   -0.00516    0.01749   -0.00080
GA7   2    0.246129    0.385527    0.794928    11.00000    0.02093    0.02047 =
         0.03865   -0.00161    0.00981    0.00322
SIMU 0.01 N1 > C9A
PART 1 21
RIGU N1 > C9
N1    3    0.029343    0.014874    0.719653    21.00000    0.01974    0.02579 =
         0.03739    0.00766    0.00278    0.00333
C1    1   -0.075712    0.041678    0.702856    21.00000    0.01837    0.02899 =
         0.03907    0.01016    0.00280   -0.00098
C2    1   -0.172127   -0.031658    0.722995    21.00000    0.02046    0.03237 =
         0.03995    0.00704    0.00303    0.00047
AFIX  23
H2A   5   -0.163600   -0.008007    0.763667    21.00000   -1.20000
H2B   5   -0.243126   -0.020641    0.706479    21.00000   -1.20000
AFIX   0
C3    1   -0.176542   -0.153757    0.707872    21.00000    0.02158    0.03211 =
         0.03961    0.00707    0.00795   -0.00276
AFIX  23
H3A   5   -0.237335   -0.196835    0.723007    21.00000   -1.20000
H3B   5   -0.192019   -0.179728    0.667141    21.00000   -1.20000
AFIX   0
C4    1   -0.068012   -0.172707    0.730756    21.00000    0.02570    0.02977 =
         0.03952    0.00813    0.00652   -0.00072
AFIX  23
H4A   5   -0.070606   -0.251790    0.718276    21.00000   -1.20000
H4B   5   -0.057556   -0.155372    0.771647    21.00000   -1.20000
AFIX   0
C5    1    0.030508   -0.101670    0.712430    21.00000    0.02413    0.02721 =
         0.03744    0.00861    0.00423    0.00177
C6    1   -0.063826    0.161926    0.732906    21.00000    0.02735    0.02969 =
         0.05430    0.00342   -0.00012    0.00290
AFIX 137
H6A   5   -0.137593    0.174283    0.733628    21.00000   -1.50000
H6B   5   -0.021811    0.212955    0.713338    21.00000   -1.50000
H6C   5   -0.024517    0.175012    0.770863    21.00000   -1.50000
AFIX   0
C7    1   -0.107062    0.033004    0.640050    21.00000    0.02627    0.03050 =
         0.04253    0.01388    0.00568    0.00869
AFIX 137
H7A   5   -0.163601    0.072683    0.633598    21.00000   -1.50000
H7B   5   -0.136393   -0.045040    0.621104    21.00000   -1.50000
H7C   5   -0.041047    0.065878    0.625673    21.00000   -1.50000
AFIX   0
C8    1    0.135447   -0.107469    0.749770    21.00000    0.02508    0.02797 =
         0.04419    0.01203    0.00400    0.00269
AFIX 137
H8A   5    0.138638   -0.184665    0.745083    21.00000   -1.50000
H8B   5    0.132617   -0.077798    0.788499    21.00000   -1.50000
H8C   5    0.201565   -0.063616    0.739382    21.00000   -1.50000
AFIX   0
C9    1    0.038745   -0.158200    0.652871    21.00000    0.04108    0.02306 =
         0.03480    0.00744    0.00730    0.00868
AFIX 137
H9A   5    0.053193   -0.230410    0.653088    21.00000   -1.50000
H9B   5    0.099424   -0.111396    0.639965    21.00000   -1.50000
H9C   5   -0.031194   -0.168392    0.628054    21.00000   -1.50000
AFIX   0
PART 2 -21
RIGU N1A > C9A
N1A   3    0.031212    0.038648    0.739389   -21.00000    0.02123    0.02998 =
         0.03780    0.01031    0.00404    0.00110
C1A   1   -0.067489    0.044049    0.701756   -21.00000    0.01783    0.02880 =
         0.03771    0.00986    0.00402   -0.00295
C2A   1   -0.168648    0.038408    0.731253   -21.00000    0.01820    0.03039 =
         0.03816    0.00909    0.00821   -0.00399
AFIX  23
H2AA  5   -0.155399    0.107543    0.759701   -21.00000   -1.20000
H2AB  5   -0.234801    0.033161    0.704025   -21.00000   -1.20000
AFIX   0
C3A   1   -0.191790   -0.060732    0.758801   -21.00000    0.02012    0.03286 =
         0.04176    0.00962    0.00447   -0.00262
AFIX  23
H3AA  5   -0.256260   -0.061121    0.777875   -21.00000   -1.20000
H3AB  5   -0.208333   -0.130865    0.730708   -21.00000   -1.20000
AFIX   0
C4A   1   -0.088308   -0.049002    0.800199   -21.00000    0.02086    0.03689 =
         0.04103    0.01260    0.00753   -0.00415
AFIX  23
H4AA  5   -0.101174   -0.111857    0.818854   -21.00000   -1.20000
H4AB  5   -0.075106    0.019958    0.828759   -21.00000   -1.20000
AFIX   0
C5A   1    0.015643   -0.046008    0.773598   -21.00000    0.02240    0.02702 =
         0.03768    0.01110    0.00425    0.00141
C6A   1   -0.042012    0.156746    0.686190   -21.00000    0.02726    0.03404 =
         0.05065    0.01465   -0.00262   -0.00492
AFIX 137
H6AA  5   -0.111633    0.174549    0.674585   -21.00000   -1.50000
H6AB  5    0.000225    0.154344    0.655748   -21.00000   -1.50000
H6AC  5    0.001706    0.213600    0.718258   -21.00000   -1.50000
AFIX   0
C7A   1   -0.095112   -0.044190    0.647853   -21.00000    0.01976    0.03986 =
         0.04222    0.00043    0.00449   -0.00304
AFIX 137
H7AA  5   -0.148896   -0.027074    0.621281   -21.00000   -1.50000
H7AB  5   -0.126824   -0.116920    0.655289   -21.00000   -1.50000
H7AC  5   -0.027304   -0.045082    0.632474   -21.00000   -1.50000
AFIX   0
C8A   1    0.116166   -0.016165    0.819564   -21.00000    0.02817    0.03706 =
         0.03356    0.01322    0.00715    0.00600
AFIX 137
H8AA  5    0.101852   -0.064098    0.845811   -21.00000   -1.50000
H8AB  5    0.130020    0.061315    0.838847   -21.00000   -1.50000
H8AC  5    0.181250   -0.026528    0.803584   -21.00000   -1.50000
AFIX   0
C9A   1    0.011185   -0.161442    0.740305   -21.00000    0.03505    0.03220 =
         0.04741    0.00878    0.00559    0.00499
AFIX 137
H9AA  5    0.022639   -0.209385    0.765744   -21.00000   -1.50000
H9AB  5    0.069485   -0.155359    0.717536   -21.00000   -1.50000
H9AC  5   -0.061416   -0.193257    0.716384   -21.00000   -1.50000
AFIX   0
SAME N1A > C9A N1 > C9
PART 0

PART 1 21
RIGU N2 > C18
N2    3    0.402174   -0.046563    0.652994    21.00000    0.03360    0.01777 =
         0.02321    0.00188    0.00496    0.00242
C10   1    0.358953   -0.150707    0.671265    21.00000    0.03913    0.02213 =
         0.02673    0.00424    0.00273    0.00546
C11   1    0.440471   -0.223537    0.667399    21.00000    0.05340    0.03261 =
         0.02896    0.00368    0.00240    0.01754
AFIX  23
H11A  5    0.506400   -0.188619    0.696669    21.00000   -1.20000
H11B  5    0.404590   -0.296495    0.674369    21.00000   -1.20000
AFIX   0
C12   1    0.478216   -0.241106    0.611252    21.00000    0.05418    0.03495 =
         0.02812    0.00047    0.00897    0.01976
AFIX  23
H12A  5    0.534501   -0.283756    0.611857    21.00000   -1.20000
H12B  5    0.414304   -0.283477    0.581991    21.00000   -1.20000
AFIX   0
C13   1    0.527295   -0.128887    0.599245    21.00000    0.04568    0.03509 =
         0.03097    0.00009    0.00514    0.01508
AFIX  23
H13A  5    0.550071   -0.139995    0.562513    21.00000   -1.20000
H13B  5    0.594588   -0.090006    0.627132    21.00000   -1.20000
AFIX   0
C14   1    0.446173   -0.055510    0.599926    21.00000    0.03116    0.02089 =
         0.02605    0.00066    0.00317    0.00077
C15   1    0.347284   -0.119987    0.731993    21.00000    0.06479    0.01486 =
         0.02504    0.00716    0.00998    0.00907
AFIX 137
H15A  5    0.317295   -0.187463    0.744718    21.00000   -1.50000
H15B  5    0.296895   -0.072087    0.735848    21.00000   -1.50000
H15C  5    0.420186   -0.080727    0.754322    21.00000   -1.50000
AFIX   0
C16   1    0.243238   -0.215336    0.637792    21.00000    0.04694    0.02793 =
         0.03418    0.00502    0.00426    0.00021
AFIX 137
H16A  5    0.209057   -0.272767    0.656316    21.00000   -1.50000
H16B  5    0.250811   -0.249912    0.600525    21.00000   -1.50000
H16C  5    0.196420   -0.164341    0.635296    21.00000   -1.50000
AFIX   0
C17   1    0.511496    0.061173    0.598802    21.00000    0.04797    0.02123 =
         0.03863    0.00059    0.02133   -0.00025
AFIX 137
H17A  5    0.555095    0.057362    0.568927    21.00000   -1.50000
H17B  5    0.561397    0.094802    0.634252    21.00000   -1.50000
H17C  5    0.459900    0.106208    0.592507    21.00000   -1.50000
AFIX   0
C18   1    0.355239   -0.096538    0.548762    21.00000    0.03661    0.01510 =
         0.03091    0.00286    0.00538    0.00459
AFIX 137
H18A  5    0.385297   -0.075125    0.516815    21.00000   -1.50000
H18B  5    0.293793   -0.063461    0.555062    21.00000   -1.50000
H18C  5    0.328287   -0.177351    0.541583    21.00000   -1.50000
AFIX   0
PART 2 -21
RIGU N2A > C18A
N2A   3    0.428045   -0.032541    0.644468   -21.00000    0.01920    0.02825 =
         0.02969    0.00642    0.01043    0.00504
C10A  1    0.444320   -0.123702    0.670660   -21.00000    0.02990    0.02613 =
         0.02855    0.00705    0.00809    0.00783
C11A  1    0.540534   -0.167060    0.651692   -21.00000    0.02763    0.03126 =
         0.03348    0.00807    0.00577    0.00906
AFIX  23
H11C  5    0.611090   -0.110322    0.668132   -21.00000   -1.20000
H11D  5    0.542481   -0.234055    0.666099   -21.00000   -1.20000
AFIX   0
C12A  1    0.533239   -0.195636    0.588964   -21.00000    0.01298    0.03208 =
         0.03743    0.00542    0.00259    0.00359
AFIX  23
H12C  5    0.600159   -0.217695    0.579577   -21.00000   -1.20000
H12D  5    0.467355   -0.258052    0.571986   -21.00000   -1.20000
AFIX   0
C13A  1    0.524405   -0.093786    0.567356   -21.00000    0.02440    0.02992 =
         0.03735    0.00449    0.01233    0.00724
AFIX  23
H13C  5    0.515282   -0.112149    0.526509   -21.00000   -1.20000
H13D  5    0.594337   -0.034833    0.581575   -21.00000   -1.20000
AFIX   0
C14A  1    0.427387   -0.049763    0.584116   -21.00000    0.02146    0.01956 =
         0.02749    0.00241    0.01129    0.00354
C15A  1    0.476729   -0.075812    0.733458   -21.00000    0.03737    0.02565 =
         0.02733    0.00671    0.00904    0.00832
AFIX 137
H15D  5    0.489359   -0.134029    0.752197   -21.00000   -1.50000
H15E  5    0.416717   -0.047710    0.747056   -21.00000   -1.50000
H15F  5    0.544723   -0.015237    0.741063   -21.00000   -1.50000
AFIX   0
C16A  1    0.338393   -0.220627    0.661173   -21.00000    0.03415    0.02991 =
         0.03093    0.00484    0.01056    0.00559
AFIX 137
H16D  5    0.351370   -0.272939    0.683859   -21.00000   -1.50000
H16E  5    0.320253   -0.258597    0.622058   -21.00000   -1.50000
H16F  5    0.276560   -0.191646    0.671601   -21.00000   -1.50000
AFIX   0
C17A  1    0.441683    0.063805    0.568631   -21.00000    0.03057    0.02595 =
         0.03467    0.00381    0.00712    0.00233
AFIX 137
H17D  5    0.459729    0.058474    0.531331   -21.00000   -1.50000
H17E  5    0.501859    0.118896    0.595093   -21.00000   -1.50000
H17F  5    0.372548    0.086224    0.569625   -21.00000   -1.50000
AFIX   0
C18A  1    0.315938   -0.126860    0.549983   -21.00000    0.03227    0.02589 =
         0.02455    0.00919    0.00494   -0.00390
AFIX 137
H18D  5    0.312372   -0.122586    0.511066   -21.00000   -1.50000
H18E  5    0.254069   -0.103363    0.564148   -21.00000   -1.50000
H18F  5    0.311054   -0.203277    0.553197   -21.00000   -1.50000
AFIX   0
SAME N2A > C18A N2 > C18
PART 0

SIMU 0.01 N3 > C27A
PART 1  21
RIGU N3 > C27
N3    3    0.507466    0.147274    0.868403    21.00000    0.02592    0.02742 =
         0.02690    0.00831    0.00619    0.00707
C19   1    0.443820    0.097128    0.907710    21.00000    0.02863    0.02806 =
         0.02523    0.01124    0.00492    0.00517
C20   1    0.492763    0.157789    0.968012    21.00000    0.03206    0.02932 =
         0.02229    0.01380    0.00556    0.00521
AFIX  23
H20A  5    0.476588    0.230992    0.974790    21.00000   -1.20000
H20B  5    0.455761    0.114866    0.992921    21.00000   -1.20000
AFIX   0
C21   1    0.616884    0.174311    0.982173    21.00000    0.03414    0.03021 =
         0.02567    0.01074    0.00152    0.00659
AFIX  23
H21A  5    0.644873    0.220303    1.020051    21.00000   -1.20000
H21B  5    0.633228    0.101735    0.981054    21.00000   -1.20000
AFIX   0
C22   1    0.674523    0.230634    0.941273    21.00000    0.03213    0.02837 =
         0.02710    0.00827    0.00282    0.00744
AFIX  23
H22A  5    0.754860    0.236399    0.949458    21.00000   -1.20000
H22B  5    0.665381    0.306675    0.945915    21.00000   -1.20000
AFIX   0
C23   1    0.629050    0.168354    0.881160    21.00000    0.02636    0.02651 =
         0.02877    0.00947    0.00582    0.00794
C24   1    0.324990    0.111203    0.896607    21.00000    0.02577    0.03704 =
         0.03590    0.01472    0.00709    0.00615
AFIX 137
H24A  5    0.284977    0.089644    0.925809    21.00000   -1.50000
H24B  5    0.285925    0.064121    0.860733    21.00000   -1.50000
H24C  5    0.328785    0.188761    0.896243    21.00000   -1.50000
AFIX   0
C25   1    0.430043   -0.029645    0.899853    21.00000    0.03861    0.03068 =
         0.02772    0.01039    0.00556    0.00534
AFIX 137
H25A  5    0.376629   -0.060006    0.922127    21.00000   -1.50000
H25B  5    0.501809   -0.043076    0.911719    21.00000   -1.50000
H25C  5    0.403017   -0.065694    0.860764    21.00000   -1.50000
AFIX   0
C26   1    0.682893    0.239787    0.842978    21.00000    0.03029    0.02581 =
         0.02090    0.00733   -0.00002    0.00323
AFIX 137
H26A  5    0.763696    0.253640    0.851275    21.00000   -1.50000
H26B  5    0.663133    0.310454    0.849135    21.00000   -1.50000
H26C  5    0.656009    0.200584    0.804302    21.00000   -1.50000
AFIX   0
C27   1    0.669731    0.061038    0.869827    21.00000    0.02960    0.02757 =
         0.03607    0.00192    0.00051    0.00963
AFIX 137
H27A  5    0.750855    0.081121    0.874357    21.00000   -1.50000
H27B  5    0.638009    0.019042    0.831985    21.00000   -1.50000
H27C  5    0.645873    0.015563    0.896022    21.00000   -1.50000
AFIX   0
PART 2  -21
RIGU N3A > C27A
N3A   3    0.529502    0.125989    0.863982   -21.00000    0.02590    0.02468 =
         0.02483    0.01026    0.00732    0.00784
C19A  1    0.474234    0.085492    0.908498   -21.00000    0.02771    0.02867 =
         0.02318    0.01230    0.00884    0.00425
C20A  1    0.556830    0.121935    0.963613   -21.00000    0.03152    0.03172 =
         0.02477    0.00867    0.00378    0.00619
AFIX  23
H20C  5    0.572225    0.203109    0.976726   -21.00000   -1.20000
H20D  5    0.521959    0.086725    0.991575   -21.00000   -1.20000
AFIX   0
C21A  1    0.666614    0.092090    0.959285   -21.00000    0.03129    0.03404 =
         0.02879    0.00635    0.00006    0.00809
AFIX  23
H21C  5    0.653531    0.010778    0.948233   -21.00000   -1.20000
H21D  5    0.717104    0.118963    0.995423   -21.00000   -1.20000
AFIX   0
C22A  1    0.718033    0.147488    0.915635   -21.00000    0.02891    0.03146 =
         0.03128    0.00925    0.00537    0.00981
AFIX  23
H22C  5    0.733543    0.228821    0.928078   -21.00000   -1.20000
H22D  5    0.789465    0.129471    0.911993   -21.00000   -1.20000
AFIX   0
C23A  1    0.642062    0.110081    0.859171   -21.00000    0.02534    0.02661 =
         0.02722    0.00983    0.00791    0.00940
C24A  1    0.380151    0.140695    0.915444   -21.00000    0.03161    0.03287 =
         0.02355    0.01022    0.00816    0.00674
AFIX 137
H24D  5    0.345612    0.120485    0.946485   -21.00000   -1.50000
H24E  5    0.324612    0.115804    0.881507   -21.00000   -1.50000
H24F  5    0.409790    0.221259    0.922803   -21.00000   -1.50000
AFIX   0
C25A  1    0.421697   -0.040576    0.893080   -21.00000    0.03740    0.02943 =
         0.01829    0.01343    0.00596    0.00174
AFIX 137
H25D  5    0.376087   -0.061805    0.920413   -21.00000   -1.50000
H25E  5    0.480428   -0.079160    0.892633   -21.00000   -1.50000
H25F  5    0.375178   -0.060909    0.856392   -21.00000   -1.50000
AFIX   0
C26A  1    0.690025    0.183693    0.821561   -21.00000    0.02024    0.02884 =
         0.02916    0.00753    0.00666    0.00515
AFIX 137
H26D  5    0.766964    0.181683    0.820204   -21.00000   -1.50000
H26E  5    0.687898    0.259917    0.836065   -21.00000   -1.50000
H26F  5    0.646040    0.156793    0.784241   -21.00000   -1.50000
AFIX   0
C27A  1    0.641410   -0.007988    0.831551   -21.00000    0.02772    0.02550 =
         0.03681    0.00682    0.00863    0.01142
AFIX 137
H27D  5    0.717876   -0.012756    0.831283   -21.00000   -1.50000
H27E  5    0.601168   -0.026661    0.793477   -21.00000   -1.50000
H27F  5    0.604770   -0.060024    0.852237   -21.00000   -1.50000
AFIX   0
SAME N3A > C27A N3 > C27
PART 0
N4    3    0.161109    0.308375    0.584844    11.00000    0.03192    0.02640 =
         0.02842    0.00206    0.00832    0.00693
C28   1    0.123256    0.408444    0.580532    11.00000    0.01933    0.04534 =
         0.01713    0.00717    0.00758   -0.00200
C29   1    0.002761    0.376470    0.549911    11.00000    0.02186    0.07825 =
         0.04594   -0.00145    0.00374    0.00801
AFIX  23
H29A  5   -0.046960    0.342623    0.573439    11.00000   -1.20000
H29B  5   -0.017599    0.444323    0.543813    11.00000   -1.20000
AFIX   0
C30   1   -0.015385    0.295672    0.494394    11.00000    0.02957    0.07219 =
         0.05320   -0.01000   -0.01274   -0.00141
AFIX  23
H30A  5   -0.094493    0.275003    0.476960    11.00000   -1.20000
H30B  5    0.029488    0.330519    0.469318    11.00000   -1.20000
AFIX   0
C31   1    0.019073    0.193296    0.504270    11.00000    0.03986    0.06080 =
         0.04125   -0.00784    0.01106   -0.01962
AFIX  23
H31A  5    0.009979    0.141321    0.468274    11.00000   -1.20000
H31B  5   -0.030757    0.155882    0.526733    11.00000   -1.20000
AFIX   0
C32   1    0.140132    0.219979    0.534066    11.00000    0.04811    0.02496 =
         0.01894   -0.00263    0.00568   -0.00560
C33   1    0.126010    0.471808    0.639257    11.00000    0.06956    0.04237 =
         0.02720    0.00473    0.01552    0.02988
AFIX 137
H33A  5    0.091339    0.532634    0.637553    11.00000   -1.50000
H33B  5    0.203135    0.501838    0.658226    11.00000   -1.50000
H33C  5    0.085321    0.421517    0.659587    11.00000   -1.50000
AFIX   0
C34   1    0.195630    0.488732    0.552330    11.00000    0.03738    0.02597 =
         0.04189    0.01096    0.00886    0.01078
AFIX 137
H34A  5    0.167860    0.554579    0.553173    11.00000   -1.50000
H34B  5    0.192799    0.452204    0.513865    11.00000   -1.50000
H34C  5    0.272419    0.510654    0.571955    11.00000   -1.50000
AFIX   0
C35   1    0.155337    0.115938    0.552035    11.00000    0.09474    0.02507 =
         0.03577   -0.00607    0.02692    0.00341
AFIX 137
H35A  5    0.130648    0.052852    0.520244    11.00000   -1.50000
H35B  5    0.111305    0.101796    0.580940    11.00000   -1.50000
H35C  5    0.233853    0.126142    0.566498    11.00000   -1.50000
AFIX   0
C36   1    0.220209    0.246188    0.493752    11.00000    0.04082    0.04266 =
         0.02821   -0.00260    0.01618   -0.00095
AFIX 137
H36A  5    0.211062    0.179771    0.464817    11.00000   -1.50000
H36B  5    0.296692    0.270038    0.513857    11.00000   -1.50000
H36C  5    0.203989    0.305486    0.476850    11.00000   -1.50000
AFIX   0
N5    3    0.615244    0.399662    0.647153    11.00000    0.02712    0.01998 =
         0.03064    0.00803    0.00595    0.00815
C37   1    0.728202    0.385762    0.660968    11.00000    0.02798    0.04237 =
         0.05358    0.03118    0.02129    0.01357
C38   1    0.815473    0.496252    0.667250    11.00000    0.02554    0.05854 =
         0.04309    0.03150    0.00999    0.01113
AFIX  23
H38A  5    0.810176    0.548419    0.700855    11.00000   -1.20000
H38B  5    0.890316    0.483658    0.672324    11.00000   -1.20000
AFIX   0
C39   1    0.801558    0.548442    0.617757    11.00000    0.02698    0.02624 =
         0.03198    0.01540    0.00902   -0.00015
AFIX  23
H39A  5    0.812827    0.499919    0.584323    11.00000   -1.20000
H39B  5    0.857147    0.620841    0.624381    11.00000   -1.20000
AFIX   0
C40   1    0.684828    0.564129    0.609288    11.00000    0.02782    0.02673 =
         0.03502    0.00971    0.00153    0.00566
AFIX  23
H40A  5    0.673773    0.594884    0.576050    11.00000   -1.20000
H40B  5    0.677104    0.618372    0.641485    11.00000   -1.20000
AFIX   0
C41   1    0.594417    0.455041    0.602258    11.00000    0.02106    0.03194 =
         0.03025    0.00346    0.00439    0.00308
C42   1    0.736513    0.349299    0.716030    11.00000    0.03542    0.09003 =
         0.09954    0.06021    0.03286    0.04078
AFIX 137
H42A  5    0.812281    0.344870    0.727473    11.00000   -1.50000
H42B  5    0.684577    0.276466    0.711625    11.00000   -1.50000
H42C  5    0.718002    0.403214    0.744247    11.00000   -1.50000
AFIX   0
C43   1    0.753417    0.293928    0.617847    11.00000    0.07011    0.03757 =
         0.12727    0.03356    0.07344    0.02929
AFIX 137
H43A  5    0.823129    0.279237    0.632233    11.00000   -1.50000
H43B  5    0.760021    0.318697    0.583232    11.00000   -1.50000
H43C  5    0.692970    0.226057    0.610940    11.00000   -1.50000
AFIX   0
C44   1    0.483603    0.486828    0.604854    11.00000    0.01837    0.05408 =
         0.04556    0.02431    0.02034    0.00945
AFIX 137
H44A  5    0.471941    0.529988    0.577057    11.00000   -1.50000
H44B  5    0.486269    0.531183    0.641717    11.00000   -1.50000
H44C  5    0.422428    0.419442    0.597432    11.00000   -1.50000
AFIX   0
C45   1    0.581383    0.383846    0.543165    11.00000    0.04488    0.06654 =
         0.02655   -0.01329    0.00662   -0.00734
AFIX 137
H45A  5    0.551343    0.420652    0.516046    11.00000   -1.50000
H45B  5    0.530636    0.310904    0.540084    11.00000   -1.50000
H45C  5    0.653934    0.375006    0.536036    11.00000   -1.50000
AFIX   0
REM AFIX 9
PART 1  21
RIGU N6 > C54
N6    3    0.579296    0.561013    0.846703    21.00000    0.02915    0.02004 =
         0.02316    0.00273    0.00860    0.00488
C46   1    0.594671    0.569420    0.907059    21.00000    0.03419    0.01948 =
         0.02234    0.00522    0.00722    0.00371
C47   1    0.585886    0.682689    0.938087    21.00000    0.04153    0.02050 =
         0.02428   -0.00049    0.00438    0.00606
AFIX  23
H47A  5    0.508839    0.688156    0.929337    21.00000   -1.20000
H47B  5    0.603703    0.688773    0.978430    21.00000   -1.20000
AFIX   0
C48   1    0.664773    0.777353    0.921993    21.00000    0.04002    0.01702 =
         0.02395   -0.00032    0.00189    0.00324
AFIX  23
H48A  5    0.742387    0.777059    0.934410    21.00000   -1.20000
H48B  5    0.653939    0.848851    0.940430    21.00000   -1.20000
AFIX   0
C49   1    0.643313    0.765074    0.859315    21.00000    0.03201    0.01568 =
         0.02792    0.00143    0.00252    0.00483
AFIX  23
H49A  5    0.698775    0.824359    0.849522    21.00000   -1.20000
H49B  5    0.569106    0.775720    0.848125    21.00000   -1.20000
AFIX   0
C50   1    0.648604    0.652261    0.826271    21.00000    0.02750    0.01287 =
         0.02249    0.00153    0.00259    0.00098
C51   1    0.499140    0.480683    0.919388    21.00000    0.05002    0.02418 =
         0.01528   -0.00402    0.01001   -0.00344
AFIX 137
H51A  5    0.498125    0.495130    0.959206    21.00000   -1.50000
H51B  5    0.510607    0.407147    0.907286    21.00000   -1.50000
H51C  5    0.428256    0.483639    0.899473    21.00000   -1.50000
AFIX   0
C52   1    0.703757    0.547682    0.931217    21.00000    0.04377    0.01815 =
         0.03899    0.00536   -0.00073    0.00557
AFIX 137
H52A  5    0.700551    0.536642    0.968841    21.00000   -1.50000
H52B  5    0.765884    0.611312    0.932137    21.00000   -1.50000
H52C  5    0.714318    0.481246    0.908061    21.00000   -1.50000
AFIX   0
C53   1    0.600924    0.641748    0.766192    21.00000    0.03791    0.02196 =
         0.02271    0.00387    0.00295    0.00369
AFIX 137
H53A  5    0.639636    0.706101    0.753343    21.00000   -1.50000
H53B  5    0.521754    0.638252    0.762671    21.00000   -1.50000
H53C  5    0.610569    0.574098    0.743734    21.00000   -1.50000
AFIX   0
C54   1    0.769672    0.643668    0.827781    21.00000    0.02666    0.01115 =
         0.03407    0.01328    0.00646    0.00285
AFIX 137
H54A  5    0.808171    0.694722    0.807148    21.00000   -1.50000
H54B  5    0.769290    0.567756    0.810918    21.00000   -1.50000
H54C  5    0.808061    0.663097    0.866230    21.00000   -1.50000
AFIX   0
PART 2  -21
RIGU N6A > C54A
N6A   3    0.600029    0.548582    0.862338   -21.00000    0.03555    0.02079 =
         0.02815    0.00973   -0.00046    0.00770
C46A  1    0.654840    0.531924    0.916023   -21.00000    0.02201    0.02127 =
         0.02710    0.00454    0.00301    0.00405
C47A  1    0.666676    0.632253    0.963718   -21.00000    0.03084    0.02942 =
         0.02720    0.00372    0.00473    0.00518
AFIX  23
H47C  5    0.592269    0.634778    0.971919   -21.00000   -1.20000
H47D  5    0.710893    0.623220    0.997326   -21.00000   -1.20000
AFIX   0
C48A  1    0.722849    0.741259    0.949437   -21.00000    0.04496    0.02805 =
         0.03276    0.00289   -0.00017    0.00442
AFIX  23
H48C  5    0.725530    0.804278    0.979873   -21.00000   -1.20000
H48D  5    0.799803    0.742331    0.944374   -21.00000   -1.20000
AFIX   0
C49A  1    0.657157    0.751430    0.896709   -21.00000    0.03589    0.02425 =
         0.03203    0.00563   -0.00266   -0.00006
AFIX  23
H49C  5    0.694232    0.821613    0.887338   -21.00000   -1.20000
H49D  5    0.582682    0.756526    0.903760   -21.00000   -1.20000
AFIX   0
C50A  1    0.642718    0.656457    0.846369   -21.00000    0.05461    0.02429 =
         0.02461    0.00852   -0.00099    0.00090
C51A  1    0.579231    0.431418    0.931315   -21.00000    0.02390    0.02358 =
         0.02922    0.00667    0.00979    0.00546
AFIX 137
H51D  5    0.606441    0.428115    0.969265   -21.00000   -1.50000
H51E  5    0.580033    0.363272    0.905875   -21.00000   -1.50000
H51F  5    0.503275    0.439136    0.928500   -21.00000   -1.50000
AFIX   0
C52A  1    0.769904    0.509859    0.912271   -21.00000    0.02678    0.03429 =
         0.04239    0.01208    0.00719    0.00608
AFIX 137
H52D  5    0.785817    0.465138    0.938678   -21.00000   -1.50000
H52E  5    0.827053    0.580509    0.921036   -21.00000   -1.50000
H52F  5    0.769571    0.469981    0.874727   -21.00000   -1.50000
AFIX   0
C53A  1    0.557409    0.668109    0.800615   -21.00000    0.07887    0.02128 =
         0.04024    0.00696   -0.01876    0.00495
AFIX 137
H53D  5    0.578733    0.743014    0.793922   -21.00000   -1.50000
H53E  5    0.484381    0.654865    0.811828   -21.00000   -1.50000
H53F  5    0.554238    0.613944    0.766665   -21.00000   -1.50000
AFIX   0
C54A  1    0.753312    0.669470    0.824531   -21.00000    0.06419    0.02562 =
         0.05095    0.01467    0.01506    0.00698
AFIX 137
H54D  5    0.770535    0.738140    0.811168   -21.00000   -1.50000
H54E  5    0.746999    0.606346    0.794122   -21.00000   -1.50000
H54F  5    0.812716    0.672197    0.854419   -21.00000   -1.50000
AFIX   0
SAME N6A > C54A N6 > C54
PART 0

PART 1  21
RIGU N7 > C63
N7    3    0.179345    0.473433    0.836767    21.00000    0.02774    0.02199 =
         0.03068    0.00156    0.00864    0.00998
C55   1    0.179693    0.589354    0.830863    21.00000    0.03080    0.02021 =
         0.03532   -0.00152    0.01335    0.00843
C56   1    0.205493    0.670172    0.887329    21.00000    0.04621    0.02561 =
         0.03433    0.00125    0.01286    0.00778
AFIX  23
H56A  5    0.194885    0.742399    0.882100    21.00000   -1.20000
H56B  5    0.284226    0.682001    0.903606    21.00000   -1.20000
AFIX   0
C57   1    0.131277    0.628048    0.928069    21.00000    0.05584    0.03460 =
         0.03748    0.00259    0.02083    0.01090
AFIX  23
H57A  5    0.153480    0.680227    0.964611    21.00000   -1.20000
H57B  5    0.052674    0.622165    0.913967    21.00000   -1.20000
AFIX   0
C58   1    0.145640    0.515103    0.933359    21.00000    0.02500    0.03237 =
         0.02758    0.00188    0.00977   -0.00250
AFIX  23
H58A  5    0.098410    0.487025    0.959264    21.00000   -1.20000
H58B  5    0.223720    0.523752    0.949679    21.00000   -1.20000
AFIX   0
C59   1    0.116200    0.428846    0.878568    21.00000    0.01782    0.03326 =
         0.02660    0.00279    0.00196    0.00821
C60   1    0.276047    0.627070    0.799302    21.00000    0.02476    0.02189 =
         0.03729    0.00897    0.01035    0.01468
AFIX 137
H60A  5    0.283187    0.704141    0.796696    21.00000   -1.50000
H60B  5    0.260078    0.579781    0.762046    21.00000   -1.50000
H60C  5    0.345515    0.621024    0.819301    21.00000   -1.50000
AFIX   0
C61   1    0.070108    0.594609    0.796853    21.00000    0.03367    0.04043 =
         0.04461    0.00723    0.01124    0.01658
AFIX 137
H61A  5    0.077880    0.669449    0.790481    21.00000   -1.50000
H61B  5    0.009251    0.576257    0.817357    21.00000   -1.50000
H61C  5    0.054011    0.541437    0.761253    21.00000   -1.50000
AFIX   0
C62   1    0.153444    0.326555    0.887888    21.00000    0.02181    0.04057 =
         0.03660    0.01447    0.01621    0.01342
AFIX 137
H62A  5    0.108978    0.290717    0.912310    21.00000   -1.50000
H62B  5    0.231931    0.348980    0.904992    21.00000   -1.50000
H62C  5    0.143250    0.274528    0.852324    21.00000   -1.50000
AFIX   0
C63   1   -0.010354    0.393776    0.860116    21.00000    0.01993    0.02605 =
         0.04583   -0.00250    0.00128    0.01429
AFIX 137
H63A  5   -0.045354    0.356370    0.886906    21.00000   -1.50000
H63B  5   -0.029375    0.343144    0.823664    21.00000   -1.50000
H63C  5   -0.037025    0.459452    0.858013    21.00000   -1.50000
AFIX   0
PART 2  -21
RIGU N7A > C63A
N7A   3    0.171722    0.457548    0.847009   -21.00000    0.02578    0.03569 =
         0.02129   -0.00326    0.00304    0.01168
C55A  1    0.127041    0.545694    0.829685   -21.00000    0.03350    0.04051 =
         0.02886    0.00233    0.00560    0.01852
C56A  1    0.113785    0.627315    0.880676   -21.00000    0.05017    0.05100 =
         0.03292    0.00360    0.00917    0.03101
AFIX  23
H56C  5    0.188106    0.670034    0.901504   -21.00000   -1.20000
H56D  5    0.075356    0.680258    0.868255   -21.00000   -1.20000
AFIX   0
C57A  1    0.048005    0.567891    0.918879   -21.00000    0.06086    0.05809 =
         0.04008    0.00862    0.01894    0.04347
AFIX  23
H57C  5   -0.027674    0.527310    0.899016   -21.00000   -1.20000
H57D  5    0.041739    0.622285    0.951385   -21.00000   -1.20000
AFIX   0
C58A  1    0.109649    0.486528    0.937607   -21.00000    0.03796    0.04946 =
         0.03221    0.00371    0.01514    0.02701
AFIX  23
H58C  5    0.067615    0.446957    0.962198   -21.00000   -1.20000
H58D  5    0.183365    0.528884    0.959277   -21.00000   -1.20000
AFIX   0
C59A  1    0.125264    0.400863    0.888920   -21.00000    0.02781    0.04204 =
         0.02764    0.00509    0.01302    0.01799
C60A  1    0.213032    0.611621    0.801183   -21.00000    0.04202    0.04066 =
         0.04286    0.00725    0.01227    0.02154
AFIX 137
H60D  5    0.189324    0.675635    0.792833   -21.00000   -1.50000
H60E  5    0.219364    0.564059    0.766768   -21.00000   -1.50000
H60F  5    0.285187    0.637167    0.825792   -21.00000   -1.50000
AFIX   0
C61A  1    0.018261    0.501756    0.788060   -21.00000    0.03648    0.05824 =
         0.03575    0.00431    0.00307    0.01894
AFIX 137
H61D  5   -0.001958    0.563434    0.774876   -21.00000   -1.50000
H61E  5   -0.040644    0.465598    0.806007   -21.00000   -1.50000
H61F  5    0.027820    0.448136    0.756678   -21.00000   -1.50000
AFIX   0
C62A  1    0.207759    0.341529    0.909872   -21.00000    0.04180    0.05576 =
         0.02216    0.00837    0.01847    0.02878
AFIX 137
H62D  5    0.181114    0.306463    0.939222   -21.00000   -1.50000
H62E  5    0.279932    0.395048    0.924536   -21.00000   -1.50000
H62F  5    0.215440    0.284805    0.879371   -21.00000   -1.50000
AFIX   0
C63A  1    0.012847    0.313377    0.865860   -21.00000    0.03148    0.04844 =
         0.06178    0.00180    0.01546    0.01792
AFIX 137
H63D  5   -0.019862    0.288817    0.896546   -21.00000   -1.50000
H63E  5    0.024842    0.249836    0.840957   -21.00000   -1.50000
H63F  5   -0.037545    0.346140    0.845492   -21.00000   -1.50000
SAME N7A > C63A N7 > C63
PART 0

AFIX   0
HKLF 5


REM  mo_AntIv31_0m_4_a.res in P-1
REM wR2 = 0.1622, GooF = S = 1.219, Restrained GooF = 1.162 for all data
REM R1 = 0.0556 for 11922 Fo > 4sig(Fo) and 0.1156 for all 15720 data
REM 1212 parameters refined using 1714 restraints

END

WGHT      0.0001     43.9957

REM No hydrogen bonds found for HTAB generation

REM Highest difference peak  1.088,  deepest hole -1.142,  1-sigma level  0.185
Q1    1   0.4998 -0.0194  0.6314  11.00000  0.05    1.09
Q2    1   0.1630  0.0574  0.8167  11.00000  0.05    0.98
Q3    1   0.5424  0.1680  0.6361  11.00000  0.05    0.95
Q4    1   0.1425  0.4517  0.7197  11.00000  0.05    0.94
Q5    1   0.4511  0.0804  0.7395  11.00000  0.05    0.93
Q6    1   0.3944  0.3815  0.6008  11.00000  0.05    0.90
Q7    1   0.1379  0.4133  0.7096  11.00000  0.05    0.90
Q8    1   0.5712  0.3735  0.8235  11.00000  0.05    0.86
Q9    1   0.1322  0.0569  0.6568  11.00000  0.05    0.84
Q10   1   0.6035  0.2997  0.7596  11.00000  0.05    0.83
;
_shelx_res_checksum              96748
_shelx_fab_file                  
;
    2    0    0     21.59      0.00
    3    0    0     11.18      0.00
    4    0    0      4.64      0.00
    5    0    0      4.71      0.00
    6    0    0      3.68      0.00
    7    0    0      3.15      0.00
    8    0    0      1.39      0.00
    9    0    0      0.30      0.00
   10    0    0     -0.08      0.00
   11    0    0      0.22      0.00
   12    0    0      0.77      0.00
   13    0    0      1.39      0.00
   14    0    0      1.63      0.00
   15    0    0      1.69      0.00
  -15    1    0      0.98      0.00
  -14    1    0      0.82      0.00
  -13    1    0      0.28      0.00
  -12    1    0     -0.24      0.00
  -11    1    0     -0.37      0.00
  -10    1    0     -0.82      0.00
   -9    1    0     -0.69      0.00
   -8    1    0      0.78      0.00
   -7    1    0      1.93      0.00
   -6    1    0      2.67      0.00
   -5    1    0      2.24      0.00
   -4    1    0      4.05      0.00
   -3    1    0      4.53      0.00
   -2    1    0     13.45      0.00
   -1    1    0     24.81      0.00
    1    1    0     27.75      0.00
    2    1    0     15.64      0.00
    3    1    0      8.41      0.00
    4    1    0      6.65      0.00
    5    1    0      4.33      0.00
    6    1    0      3.77      0.00
    7    1    0      2.45      0.00
    8    1    0      1.65      0.00
    9    1    0      0.52      0.00
   10    1    0      0.51      0.00
   11    1    0      0.91      0.00
   12    1    0      0.69      0.00
   13    1    0      0.16      0.00
   14    1    0      0.39      0.00
  -15    2    0     -0.76      0.00
  -14    2    0     -0.49      0.00
  -13    2    0     -0.09      0.00
  -12    2    0      0.21      0.00
  -11    2    0     -0.30      0.00
  -10    2    0     -0.50      0.00
   -9    2    0     -0.81      0.00
   -8    2    0     -0.40      0.00
   -7    2    0      0.99      0.00
   -6    2    0      1.66      0.00
   -5    2    0      2.13      0.00
   -4    2    0      0.57      0.00
   -3    2    0      2.42      0.00
   -2    2    0      2.38      0.00
   -1    2    0      7.58      0.00
    0    2    0     13.72      0.00
    1    2    0     10.68      0.00
    2    2    0      9.90      0.00
    3    2    0      6.72      0.00
    4    2    0      5.20      0.00
    5    2    0      4.27      0.00
    6    2    0      2.19      0.00
    7    2    0      1.68      0.00
    8    2    0      1.13      0.00
    9    2    0      1.11      0.00
   10    2    0      0.94      0.00
   11    2    0      0.46      0.00
   12    2    0      0.09      0.00
   13    2    0     -0.38      0.00
   14    2    0     -1.25      0.00
  -15    3    0     -1.57      0.00
  -14    3    0     -0.69      0.00
  -13    3    0     -0.07      0.00
  -12    3    0     -0.24      0.00
  -11    3    0     -0.20      0.00
  -10    3    0     -0.93      0.00
   -9    3    0     -0.76      0.00
   -8    3    0     -0.27      0.00
   -7    3    0      0.50      0.00
   -6    3    0      1.27      0.00
   -5    3    0      1.18      0.00
   -4    3    0      2.13      0.00
   -3    3    0      0.08      0.00
   -2    3    0      1.78      0.00
   -1    3    0      1.92      0.00
    0    3    0      3.09      0.00
    1    3    0      6.19      0.00
    2    3    0      4.38      0.00
    3    3    0      5.28      0.00
    4    3    0      4.34      0.00
    5    3    0      2.41      0.00
    6    3    0      1.03      0.00
    7    3    0      0.79      0.00
    8    3    0      1.54      0.00
    9    3    0      1.39      0.00
   10    3    0      1.16      0.00
   11    3    0      1.27      0.00
   12    3    0      0.55      0.00
   13    3    0     -0.13      0.00
   14    3    0     -0.22      0.00
  -15    4    0     -1.40      0.00
  -14    4    0     -1.03      0.00
  -13    4    0     -0.01      0.00
  -12    4    0      0.21      0.00
  -11    4    0     -0.23      0.00
  -10    4    0      0.38      0.00
   -9    4    0     -0.02      0.00
   -8    4    0      0.19      0.00
   -7    4    0      0.35      0.00
   -6    4    0      0.47      0.00
   -5    4    0      0.89      0.00
   -4    4    0      0.16      0.00
   -3    4    0      1.26      0.00
   -2    4    0     -0.94      0.00
   -1    4    0     -0.71      0.00
    0    4    0     -0.51      0.00
    1    4    0     -0.29      0.00
    2    4    0      2.43      0.00
    3    4    0      2.67      0.00
    4    4    0      2.69      0.00
    5    4    0      1.02      0.00
    6    4    0      0.11      0.00
    7    4    0      0.24      0.00
    8    4    0      0.65      0.00
    9    4    0      0.95      0.00
   10    4    0      0.92      0.00
   11    4    0      0.51      0.00
   12    4    0      0.60      0.00
   13    4    0      0.01      0.00
  -15    5    0     -2.07      0.00
  -14    5    0     -1.10      0.00
  -13    5    0     -0.11      0.00
  -12    5    0      0.74      0.00
  -11    5    0      1.08      0.00
  -10    5    0      0.71      0.00
   -9    5    0      0.85      0.00
   -8    5    0     -0.51      0.00
   -7    5    0     -0.37      0.00
   -6    5    0      0.27      0.00
   -5    5    0      0.17      0.00
   -4    5    0      0.83      0.00
   -3    5    0     -0.24      0.00
   -2    5    0      0.18      0.00
   -1    5    0     -1.31      0.00
    0    5    0     -1.50      0.00
    1    5    0     -0.66      0.00
    2    5    0      0.18      0.00
    3    5    0      1.44      0.00
    4    5    0      1.17      0.00
    5    5    0      0.72      0.00
    6    5    0      0.13      0.00
    7    5    0      0.53      0.00
    8    5    0      0.68      0.00
    9    5    0      0.45      0.00
   10    5    0      0.20      0.00
   11    5    0      0.50      0.00
   12    5    0      0.20      0.00
  -15    6    0     -2.03      0.00
  -14    6    0     -1.70      0.00
  -13    6    0     -0.39      0.00
  -12    6    0     -0.07      0.00
  -11    6    0      0.45      0.00
  -10    6    0      1.03      0.00
   -9    6    0      0.10      0.00
   -8    6    0      0.00      0.00
   -7    6    0     -0.79      0.00
   -6    6    0      0.02      0.00
   -5    6    0      1.10      0.00
   -4    6    0      0.14      0.00
   -3    6    0      0.52      0.00
   -2    6    0     -0.07      0.00
   -1    6    0     -0.22      0.00
    0    6    0     -0.92      0.00
    1    6    0     -1.24      0.00
    2    6    0     -1.11      0.00
    3    6    0     -0.44      0.00
    4    6    0     -0.03      0.00
    5    6    0      0.23      0.00
    6    6    0      0.64      0.00
    7    6    0      0.59      0.00
    8    6    0      0.33      0.00
    9    6    0     -0.31      0.00
   10    6    0     -0.19      0.00
   11    6    0      0.11      0.00
   12    6    0      0.66      0.00
  -15    7    0     -0.94      0.00
  -14    7    0     -0.91      0.00
  -13    7    0     -0.40      0.00
  -12    7    0      0.38      0.00
  -11    7    0      0.42      0.00
  -10    7    0      1.11      0.00
   -9    7    0      1.63      0.00
   -8    7    0     -0.04      0.00
   -7    7    0      0.35      0.00
   -6    7    0      0.69      0.00
   -5    7    0      0.78      0.00
   -4    7    0      1.41      0.00
   -3    7    0      0.37      0.00
   -2    7    0      0.41      0.00
   -1    7    0      0.47      0.00
    0    7    0     -0.09      0.00
    1    7    0     -0.61      0.00
    2    7    0     -0.62      0.00
    3    7    0     -0.71      0.00
    4    7    0      0.06      0.00
    5    7    0      0.12      0.00
    6    7    0      0.37      0.00
    7    7    0      0.19      0.00
    8    7    0     -0.41      0.00
    9    7    0     -0.58      0.00
   10    7    0     -0.64      0.00
   11    7    0     -0.06      0.00
  -15    8    0     -0.60      0.00
  -14    8    0      0.58      0.00
  -13    8    0      1.12      0.00
  -12    8    0      0.91      0.00
  -11    8    0      1.38      0.00
  -10    8    0      1.11      0.00
   -9    8    0      0.57      0.00
   -8    8    0      0.69      0.00
   -7    8    0     -0.48      0.00
   -6    8    0      0.50      0.00
   -5    8    0      1.56      0.00
   -4    8    0      0.89      0.00
   -3    8    0      1.26      0.00
   -2    8    0      1.13      0.00
   -1    8    0      0.88      0.00
    0    8    0      1.24      0.00
    1    8    0      0.73      0.00
    2    8    0      0.20      0.00
    3    8    0      0.26      0.00
    4    8    0     -0.10      0.00
    5    8    0      0.34      0.00
    6    8    0     -0.08      0.00
    7    8    0      0.27      0.00
    8    8    0      0.13      0.00
    9    8    0     -0.37      0.00
   10    8    0      0.03      0.00
  -14    9    0      0.85      0.00
  -13    9    0      2.10      0.00
  -12    9    0      2.25      0.00
  -11    9    0      1.12      0.00
  -10    9    0      1.01      0.00
   -9    9    0      0.50      0.00
   -8    9    0     -0.52      0.00
   -7    9    0      0.33      0.00
   -6    9    0      0.18      0.00
   -5    9    0      0.13      0.00
   -4    9    0      0.79      0.00
   -3    9    0      0.27      0.00
   -2    9    0      0.37      0.00
   -1    9    0      0.88      0.00
    0    9    0      0.47      0.00
    1    9    0      0.54      0.00
    2    9    0      0.01      0.00
    3    9    0     -0.21      0.00
    4    9    0      0.06      0.00
    5    9    0     -0.33      0.00
    6    9    0      0.36      0.00
    7    9    0     -0.01      0.00
    8    9    0      0.18      0.00
    9    9    0      0.22      0.00
  -14   10    0      1.04      0.00
  -13   10    0      1.27      0.00
  -12   10    0      1.66      0.00
  -11   10    0      1.68      0.00
  -10   10    0      0.57      0.00
   -9   10    0      0.46      0.00
   -8   10    0      0.90      0.00
   -7   10    0      0.37      0.00
   -6   10    0      0.63      0.00
   -5   10    0      0.35      0.00
   -4   10    0     -0.40      0.00
   -3   10    0      0.34      0.00
   -2   10    0      0.81      0.00
   -1   10    0      0.52      0.00
    0   10    0      0.80      0.00
    1   10    0      0.39      0.00
    2   10    0      0.64      0.00
    3   10    0      0.51      0.00
    4   10    0      0.70      0.00
    5   10    0      0.93      0.00
    6   10    0      0.14      0.00
    7   10    0      0.73      0.00
    8   10    0      0.32      0.00
  -13   11    0      0.85      0.00
  -12   11    0      0.97      0.00
  -11   11    0      0.58      0.00
  -10   11    0      0.63      0.00
   -9   11    0      0.26      0.00
   -8   11    0      0.32      0.00
   -7   11    0      0.98      0.00
   -6   11    0      0.41      0.00
   -5   11    0     -0.56      0.00
   -4   11    0     -0.42      0.00
   -3   11    0     -0.23      0.00
   -2   11    0      0.24      0.00
   -1   11    0      0.57      0.00
    0   11    0      0.01      0.00
    1   11    0      0.38      0.00
    2   11    0      0.53      0.00
    3   11    0      1.29      0.00
    4   11    0      1.01      0.00
    5   11    0      0.60      0.00
    6   11    0      0.68      0.00
    7   11    0     -0.05      0.00
  -12   12    0      1.14      0.00
  -11   12    0      0.65      0.00
  -10   12    0     -0.22      0.00
   -9   12    0     -0.02      0.00
   -8   12    0      0.47      0.00
   -7   12    0      0.43      0.00
   -6   12    0      0.10      0.00
   -5   12    0     -0.48      0.00
   -4   12    0     -1.50      0.00
   -3   12    0     -0.80      0.00
   -2   12    0      0.07      0.00
   -1   12    0     -0.21      0.00
    0   12    0     -0.32      0.00
    1   12    0     -0.43      0.00
    2   12    0      0.28      0.00
    3   12    0      0.09      0.00
    4   12    0      0.31      0.00
    5   12    0     -0.11      0.00
    6   12    0     -0.52      0.00
  -11   13    0     -0.16      0.00
  -10   13    0     -0.30      0.00
   -9   13    0      0.21      0.00
   -8   13    0      0.93      0.00
   -7   13    0      1.25      0.00
   -6   13    0      0.70      0.00
   -5   13    0     -0.70      0.00
   -4   13    0     -0.84      0.00
   -3   13    0     -0.89      0.00
   -2   13    0     -0.14      0.00
   -1   13    0      0.47      0.00
    0   13    0     -0.24      0.00
    1   13    0     -0.40      0.00
    2   13    0     -0.40      0.00
    3   13    0      0.16      0.00
    4   13    0     -0.30      0.00
  -10   14    0     -0.06      0.00
   -9   14    0      0.94      0.00
   -8   14    0      2.02      0.00
   -7   14    0      1.95      0.00
   -6   14    0      1.29      0.00
   -5   14    0      0.75      0.00
   -4   14    0     -0.88      0.00
   -3   14    0     -0.81      0.00
   -2   14    0     -0.47      0.00
   -1   14    0     -0.43      0.00
    0   14    0     -0.52      0.00
    1   14    0     -0.92      0.00
    2   14    0     -0.54      0.00
    3   14    0     -0.54      0.00
   -8   15    0      1.43      0.00
   -7   15    0      1.82      0.00
   -6   15    0      1.66      0.00
   -5   15    0      0.87      0.00
   -4   15    0      0.44      0.00
   -3   15    0     -1.01      0.00
   -2   15    0     -0.84      0.00
   -1   15    0     -0.47      0.00
    0   15    0     -0.66      0.00
    0  -15    1     -0.84      0.00
    1  -15    1     -0.79      0.00
    2  -15    1     -0.47      0.00
    3  -15    1     -0.97      0.00
    4  -15    1     -0.06      0.00
    5  -15    1      1.22      0.00
    6  -15    1      1.30      0.00
    7  -15    1      1.80      0.00
    8  -15    1      1.32      0.00
   -3  -14    1     -0.10      0.00
   -2  -14    1     -0.77      0.00
   -1  -14    1     -1.09      0.00
    0  -14    1     -1.01      0.00
    1  -14    1     -0.39      0.00
    2  -14    1     -0.72      0.00
    3  -14    1     -0.50      0.00
    4  -14    1     -0.70      0.00
    5  -14    1      0.06      0.00
    6  -14    1      1.34      0.00
    7  -14    1      1.46      0.00
    8  -14    1      1.54      0.00
    9  -14    1      0.70      0.00
   10  -14    1     -0.11      0.00
   -5  -13    1      0.27      0.00
   -4  -13    1      0.12      0.00
   -3  -13    1      0.25      0.00
   -2  -13    1      0.19      0.00
   -1  -13    1     -0.46      0.00
    1  -13    1      0.12      0.00
    2  -13    1      0.46      0.00
    3  -13    1     -0.79      0.00
    4  -13    1     -0.79      0.00
    5  -13    1     -0.32      0.00
    6  -13    1      0.22      0.00
    7  -13    1      1.02      0.00
    8  -13    1      0.85      0.00
    9  -13    1      0.18      0.00
   10  -13    1     -0.32      0.00
   11  -13    1      0.20      0.00
   -6  -12    1     -0.27      0.00
   -5  -12    1     -0.54      0.00
   -4  -12    1      0.38      0.00
   -3  -12    1      0.40      0.00
   -2  -12    1      0.03      0.00
   -1  -12    1     -0.24      0.00
    0  -12    1     -0.40      0.00
    1  -12    1      0.04      0.00
    2  -12    1      0.04      0.00
    3  -12    1      0.07      0.00
    4  -12    1     -0.73      0.00
    5  -12    1     -0.35      0.00
    6  -12    1      0.78      0.00
    7  -12    1      0.94      0.00
    8  -12    1      0.58      0.00
    9  -12    1      0.50      0.00
   10  -12    1      0.43      0.00
   11  -12    1      0.53      0.00
   12  -12    1      1.43      0.00
   -8  -11    1      0.21      0.00
   -7  -11    1      0.00      0.00
   -6  -11    1     -0.22      0.00
   -5  -11    1      0.69      0.00
   -4  -11    1      0.31      0.00
   -3  -11    1      0.65      0.00
   -2  -11    1      0.36      0.00
   -1  -11    1      0.01      0.00
    0  -11    1      0.06      0.00
    1  -11    1      0.31      0.00
    2  -11    1      0.76      0.00
    3  -11    1     -0.03      0.00
    4  -11    1     -0.21      0.00
    5  -11    1      0.25      0.00
    6  -11    1      0.57      0.00
    7  -11    1      1.13      0.00
    8  -11    1      1.13      0.00
    9  -11    1      0.25      0.00
   10  -11    1      0.40      0.00
   11  -11    1      0.77      0.00
   12  -11    1      0.20      0.00
   13  -11    1      0.40      0.00
   -9  -10    1      0.42      0.00
   -8  -10    1      0.32      0.00
   -7  -10    1      0.73      0.00
   -6  -10    1      0.66      0.00
   -5  -10    1      0.09      0.00
   -4  -10    1      0.61      0.00
   -3  -10    1     -0.12      0.00
   -2  -10    1      0.13      0.00
   -1  -10    1      0.28      0.00
    0  -10    1      0.57      0.00
    1  -10    1      0.82      0.00
    2  -10    1      0.39      0.00
    3  -10    1      0.41      0.00
    4  -10    1     -0.12      0.00
    5  -10    1     -0.40      0.00
    6  -10    1      0.61      0.00
    7  -10    1      0.48      0.00
    8  -10    1      0.13      0.00
    9  -10    1      0.75      0.00
   10  -10    1      0.24      0.00
   11  -10    1      0.26      0.00
   12  -10    1      0.99      0.00
   13  -10    1      0.23      0.00
   14  -10    1     -0.09      0.00
  -10   -9    1      0.04      0.00
   -9   -9    1      0.02      0.00
   -8   -9    1      0.93      0.00
   -7   -9    1      0.51      0.00
   -6   -9    1      0.26      0.00
   -5   -9    1      0.12      0.00
   -4   -9    1     -0.53      0.00
   -3   -9    1     -0.15      0.00
   -2   -9    1     -0.35      0.00
   -1   -9    1      0.45      0.00
    0   -9    1      0.58      0.00
    1   -9    1      0.42      0.00
    2   -9    1      0.66      0.00
    3   -9    1      0.09      0.00
    4   -9    1      0.16      0.00
    5   -9    1      0.59      0.00
    6   -9    1     -0.55      0.00
    7   -9    1     -0.31      0.00
    8   -9    1      0.04      0.00
    9   -9    1     -0.18      0.00
   10   -9    1      0.89      0.00
   11   -9    1      0.86      0.00
   12   -9    1      0.61      0.00
   13   -9    1      1.27      0.00
   14   -9    1      0.35      0.00
  -10   -8    1      0.02      0.00
   -9   -8    1      0.28      0.00
   -8   -8    1      0.30      0.00
   -7   -8    1      0.88      0.00
   -6   -8    1      0.31      0.00
   -5   -8    1      0.17      0.00
   -4   -8    1      0.31      0.00
   -3   -8    1      0.12      0.00
   -2   -8    1      0.65      0.00
   -1   -8    1      0.53      0.00
    0   -8    1      0.98      0.00
    1   -8    1      0.93      0.00
    2   -8    1      0.44      0.00
    3   -8    1      1.08      0.00
    4   -8    1      1.33      0.00
    5   -8    1      0.68      0.00
    6   -8    1      0.96      0.00
    7   -8    1     -0.40      0.00
    8   -8    1     -0.02      0.00
    9   -8    1      1.45      0.00
   10   -8    1      0.88      0.00
   11   -8    1      0.93      0.00
   12   -8    1      0.87      0.00
   13   -8    1      0.14      0.00
   14   -8    1      0.11      0.00
   15   -8    1     -0.54      0.00
  -11   -7    1      0.11      0.00
  -10   -7    1     -0.19      0.00
   -9   -7    1     -0.34      0.00
   -8   -7    1      0.36      0.00
   -7   -7    1      0.39      0.00
   -6   -7    1      0.60      0.00
   -5   -7    1      0.16      0.00
   -4   -7    1      0.17      0.00
   -3   -7    1     -0.18      0.00
   -2   -7    1     -0.67      0.00
   -1   -7    1     -0.46      0.00
    0   -7    1     -0.48      0.00
    1   -7    1     -0.34      0.00
    2   -7    1      0.04      0.00
    3   -7    1     -0.08      0.00
    4   -7    1      0.48      0.00
    5   -7    1      1.38      0.00
    6   -7    1     -0.08      0.00
    7   -7    1      0.29      0.00
    8   -7    1      0.42      0.00
    9   -7    1      0.90      0.00
   10   -7    1      1.61      0.00
   11   -7    1      0.34      0.00
   12   -7    1     -0.03      0.00
   13   -7    1     -0.03      0.00
   14   -7    1     -1.05      0.00
   15   -7    1     -0.99      0.00
  -12   -6    1      0.70      0.00
  -11   -6    1      0.61      0.00
  -10   -6    1      0.21      0.00
   -9   -6    1      0.41      0.00
   -8   -6    1      0.68      0.00
   -7   -6    1      0.95      0.00
   -6   -6    1      0.58      0.00
   -5   -6    1      0.51      0.00
   -4   -6    1      0.05      0.00
   -3   -6    1     -0.04      0.00
   -2   -6    1     -0.69      0.00
   -1   -6    1     -0.99      0.00
    0   -6    1     -1.11      0.00
    1   -6    1     -0.50      0.00
    2   -6    1     -0.47      0.00
    3   -6    1     -0.10      0.00
    4   -6    1      0.32      0.00
    5   -6    1     -0.13      0.00
    6   -6    1      0.31      0.00
    7   -6    1     -1.30      0.00
    8   -6    1     -0.57      0.00
    9   -6    1      0.39      0.00
   10   -6    1      0.34      0.00
   11   -6    1      0.67      0.00
   12   -6    1      0.19      0.00
   13   -6    1     -0.20      0.00
   14   -6    1     -0.88      0.00
   15   -6    1     -1.82      0.00
  -13   -5    1      0.25      0.00
  -12   -5    1      0.34      0.00
  -11   -5    1      0.60      0.00
  -10   -5    1      0.88      0.00
   -9   -5    1      0.78      0.00
   -8   -5    1      0.96      0.00
   -7   -5    1      0.93      0.00
   -6   -5    1      0.62      0.00
   -5   -5    1      1.01      0.00
   -4   -5    1      1.96      0.00
   -3   -5    1      1.98      0.00
   -2   -5    1      1.38      0.00
   -1   -5    1     -0.29      0.00
    0   -5    1     -0.38      0.00
    1   -5    1     -1.25      0.00
    2   -5    1     -0.10      0.00
    3   -5    1      0.50      0.00
    4   -5    1      0.27      0.00
    5   -5    1      0.78      0.00
    6   -5    1     -0.55      0.00
    7   -5    1     -0.29      0.00
    8   -5    1     -0.76      0.00
    9   -5    1      0.26      0.00
   10   -5    1      0.91      0.00
   11   -5    1      0.67      0.00
   12   -5    1      1.20      0.00
   13   -5    1      0.64      0.00
   14   -5    1     -0.60      0.00
   15   -5    1     -1.33      0.00
  -12   -4    1      0.22      0.00
  -11   -4    1      0.56      0.00
  -10   -4    1      0.53      0.00
   -9   -4    1      0.90      0.00
   -8   -4    1      0.91      0.00
   -7   -4    1      0.48      0.00
   -6   -4    1      0.86      0.00
   -5   -4    1      1.74      0.00
   -4   -4    1      3.37      0.00
   -3   -4    1      3.53      0.00
   -2   -4    1      2.78      0.00
   -1   -4    1      2.05      0.00
    0   -4    1     -0.79      0.00
    1   -4    1     -0.03      0.00
    2   -4    1     -0.79      0.00
    3   -4    1      0.23      0.00
    4   -4    1      1.32      0.00
    5   -4    1      0.32      0.00
    6   -4    1      0.79      0.00
    7   -4    1     -0.17      0.00
    8   -4    1      0.15      0.00
    9   -4    1     -0.31      0.00
   10   -4    1     -0.15      0.00
   11   -4    1     -0.02      0.00
   12   -4    1      0.02      0.00
   13   -4    1      0.56      0.00
   14   -4    1     -0.23      0.00
   15   -4    1     -1.20      0.00
  -14   -3    1     -1.24      0.00
  -13   -3    1     -0.40      0.00
  -12   -3    1     -0.28      0.00
  -11   -3    1      0.55      0.00
  -10   -3    1      0.99      0.00
   -9   -3    1      0.97      0.00
   -8   -3    1      1.29      0.00
   -7   -3    1      1.50      0.00
   -6   -3    1      1.45      0.00
   -5   -3    1      3.24      0.00
   -4   -3    1      4.50      0.00
   -3   -3    1      6.37      0.00
   -2   -3    1      6.22      0.00
   -1   -3    1      6.36      0.00
    0   -3    1      7.04      0.00
    1   -3    1      1.86      0.00
    2   -3    1      1.87      0.00
    3   -3    1      1.48      0.00
    4   -3    1      1.38      0.00
    5   -3    1      2.29      0.00
    6   -3    1      0.97      0.00
    7   -3    1      0.63      0.00
    8   -3    1     -0.71      0.00
    9   -3    1     -0.76      0.00
   10   -3    1     -1.15      0.00
   11   -3    1     -0.72      0.00
   12   -3    1     -0.10      0.00
   13   -3    1     -0.21      0.00
   14   -3    1     -0.47      0.00
   15   -3    1     -1.16      0.00
  -14   -2    1     -1.41      0.00
  -13   -2    1     -1.38      0.00
  -12   -2    1     -0.17      0.00
  -11   -2    1      0.21      0.00
  -10   -2    1      0.36      0.00
   -9   -2    1      0.80      0.00
   -8   -2    1      1.15      0.00
   -7   -2    1      1.54      0.00
   -6   -2    1      2.68      0.00
   -5   -2    1      4.14      0.00
   -4   -2    1      6.73      0.00
   -3   -2    1      6.81      0.00
   -2   -2    1     11.27      0.00
   -1   -2    1     14.65      0.00
    0   -2    1     13.85      0.00
    1   -2    1     12.41      0.00
    2   -2    1      4.02      0.00
    3   -2    1      2.82      0.00
    4   -2    1      3.45      0.00
    5   -2    1      2.53      0.00
    6   -2    1      2.73      0.00
    7   -2    1      1.35      0.00
    8   -2    1      0.36      0.00
    9   -2    1     -0.85      0.00
   10   -2    1     -0.28      0.00
   11   -2    1     -0.23      0.00
   12   -2    1     -0.23      0.00
   13   -2    1     -0.23      0.00
   14   -2    1     -0.71      0.00
   15   -2    1     -0.97      0.00
  -14   -1    1      0.21      0.00
  -13   -1    1      0.35      0.00
  -12   -1    1      0.29      0.00
  -11   -1    1      0.65      0.00
  -10   -1    1      0.44      0.00
   -9   -1    1      0.04      0.00
   -8   -1    1      0.83      0.00
   -7   -1    1      2.03      0.00
   -6   -1    1      3.13      0.00
   -5   -1    1      4.49      0.00
   -4   -1    1      5.39      0.00
   -3   -1    1     10.15      0.00
   -2   -1    1     14.72      0.00
   -1   -1    1     26.09      0.00
    1   -1    1     23.18      0.00
    2   -1    1     15.75      0.00
    3   -1    1      6.27      0.00
    4   -1    1      3.86      0.00
    5   -1    1      4.40      0.00
    6   -1    1      3.50      0.00
    7   -1    1      3.08      0.00
    8   -1    1      1.42      0.00
    9   -1    1      0.27      0.00
   10   -1    1     -0.72      0.00
   11   -1    1     -0.40      0.00
   12   -1    1     -0.30      0.00
   13   -1    1     -0.10      0.00
   14   -1    1      0.27      0.00
   15   -1    1      0.45      0.00
  -15    0    1      2.47      0.00
  -14    0    1      2.16      0.00
  -13    0    1      1.58      0.00
  -12    0    1      1.02      0.00
  -11    0    1      0.38      0.00
  -10    0    1     -0.39      0.00
   -9    0    1     -0.20      0.00
   -8    0    1      0.63      0.00
   -7    0    1      1.90      0.00
   -6    0    1      2.40      0.00
   -5    0    1      3.16      0.00
   -4    0    1      4.94      0.00
   -3    0    1      7.63      0.00
   -2    0    1     20.31      0.00
    1    0    1     35.05      0.00
    2    0    1     18.39      0.00
    3    0    1     10.18      0.00
    4    0    1      5.30      0.00
    5    0    1      4.06      0.00
    6    0    1      4.48      0.00
    7    0    1      3.77      0.00
    8    0    1      2.46      0.00
    9    0    1      0.59      0.00
   10    0    1      0.29      0.00
   11    0    1      0.35      0.00
   12    0    1      0.67      0.00
   13    0    1      1.13      0.00
   14    0    1      1.57      0.00
  -15    1    1      1.68      0.00
  -14    1    1      1.55      0.00
  -13    1    1      0.88      0.00
  -12    1    1      0.16      0.00
  -11    1    1     -0.45      0.00
  -10    1    1     -0.63      0.00
   -9    1    1     -1.12      0.00
   -8    1    1     -0.18      0.00
   -7    1    1      0.82      0.00
   -6    1    1      1.49      0.00
   -5    1    1      0.86      0.00
   -4    1    1      1.29      0.00
   -3    1    1      4.68      0.00
   -2    1    1      7.83      0.00
   -1    1    1     19.95      0.00
    1    1    1     20.78      0.00
    2    1    1     15.18      0.00
    3    1    1      6.23      0.00
    4    1    1      5.00      0.00
    5    1    1      4.25      0.00
    6    1    1      3.25      0.00
    7    1    1      2.67      0.00
    8    1    1      1.87      0.00
    9    1    1      1.28      0.00
   10    1    1      0.77      0.00
   11    1    1      0.97      0.00
   12    1    1      1.12      0.00
   13    1    1      0.74      0.00
   14    1    1      0.42      0.00
  -15    2    1     -0.34      0.00
  -14    2    1      0.00      0.00
  -13    2    1      0.28      0.00
  -12    2    1      0.41      0.00
  -11    2    1      0.27      0.00
  -10    2    1     -0.71      0.00
   -9    2    1     -0.76      0.00
   -8    2    1     -0.72      0.00
   -7    2    1      0.49      0.00
   -6    2    1      0.74      0.00
   -5    2    1      1.18      0.00
   -4    2    1      0.30      0.00
   -3    2    1     -0.66      0.00
   -2    2    1      2.72      0.00
   -1    2    1      3.22      0.00
    0    2    1      8.87      0.00
    1    2    1      9.60      0.00
    2    2    1      5.91      0.00
    3    2    1      6.24      0.00
    4    2    1      4.19      0.00
    5    2    1      3.10      0.00
    6    2    1      1.47      0.00
    7    2    1      1.13      0.00
    8    2    1      1.34      0.00
    9    2    1      1.15      0.00
   10    2    1      1.16      0.00
   11    2    1      0.98      0.00
   12    2    1      0.30      0.00
   13    2    1      0.13      0.00
   14    2    1     -0.25      0.00
  -15    3    1     -1.43      0.00
  -14    3    1     -1.05      0.00
  -13    3    1     -0.08      0.00
  -12    3    1     -0.02      0.00
  -11    3    1     -0.32      0.00
  -10    3    1     -0.27      0.00
   -9    3    1     -0.92      0.00
   -8    3    1     -0.13      0.00
   -7    3    1      0.31      0.00
   -6    3    1      1.27      0.00
   -5    3    1      0.66      0.00
   -4    3    1      1.15      0.00
   -3    3    1      1.44      0.00
   -2    3    1     -0.16      0.00
   -1    3    1      2.47      0.00
    0    3    1      1.48      0.00
    1    3    1      3.19      0.00
    2    3    1      4.50      0.00
    3    3    1      3.46      0.00
    4    3    1      3.59      0.00
    5    3    1      1.28      0.00
    6    3    1      0.07      0.00
    7    3    1      0.02      0.00
    8    3    1      1.08      0.00
    9    3    1      1.62      0.00
   10    3    1      1.31      0.00
   11    3    1      1.08      0.00
   12    3    1      1.16      0.00
   13    3    1      0.30      0.00
  -15    4    1     -1.89      0.00
  -14    4    1     -1.51      0.00
  -13    4    1     -0.90      0.00
  -12    4    1     -0.12      0.00
  -11    4    1     -0.04      0.00
  -10    4    1      0.06      0.00
   -9    4    1      0.60      0.00
   -8    4    1     -0.08      0.00
   -7    4    1      0.62      0.00
   -6    4    1      0.20      0.00
   -5    4    1      0.50      0.00
   -4    4    1     -0.06      0.00
   -3    4    1      0.00      0.00
   -2    4    1      0.46      0.00
   -1    4    1     -2.03      0.00
    0    4    1     -0.95      0.00
    1    4    1     -0.99      0.00
    2    4    1      0.59      0.00
    3    4    1      2.16      0.00
    4    4    1      1.38      0.00
    5    4    1      0.18      0.00
    6    4    1     -1.06      0.00
    7    4    1     -0.44      0.00
    8    4    1      0.31      0.00
    9    4    1      0.60      0.00
   10    4    1      0.66      0.00
   11    4    1      0.60      0.00
   12    4    1      0.25      0.00
   13    4    1      0.37      0.00
  -15    5    1     -2.42      0.00
  -14    5    1     -1.85      0.00
  -13    5    1     -0.41      0.00
  -12    5    1      0.25      0.00
  -11    5    1      1.01      0.00
  -10    5    1      1.18      0.00
   -9    5    1      0.64      0.00
   -8    5    1      0.49      0.00
   -7    5    1     -0.48      0.00
   -6    5    1      0.70      0.00
   -5    5    1      0.34      0.00
   -4    5    1      0.23      0.00
   -3    5    1      0.13      0.00
   -2    5    1     -0.60      0.00
   -1    5    1     -0.64      0.00
    0    5    1     -2.20      0.00
    1    5    1     -1.29      0.00
    2    5    1     -0.38      0.00
    3    5    1      0.66      0.00
    4    5    1      0.66      0.00
    5    5    1      0.04      0.00
    6    5    1     -0.24      0.00
    7    5    1     -0.14      0.00
    8    5    1      0.10      0.00
    9    5    1     -0.11      0.00
   10    5    1     -0.31      0.00
   11    5    1     -0.12      0.00
   12    5    1      0.21      0.00
  -15    6    1     -1.76      0.00
  -14    6    1     -1.67      0.00
  -13    6    1     -0.48      0.00
  -12    6    1      0.50      0.00
  -11    6    1      0.48      0.00
  -10    6    1      1.14      0.00
   -9    6    1      0.91      0.00
   -8    6    1     -0.34      0.00
   -7    6    1      0.29      0.00
   -6    6    1      0.13      0.00
   -5    6    1      1.30      0.00
   -4    6    1      1.13      0.00
   -3    6    1      0.63      0.00
   -2    6    1      0.94      0.00
   -1    6    1      0.28      0.00
    0    6    1     -0.34      0.00
    1    6    1     -1.14      0.00
    2    6    1     -0.96      0.00
    3    6    1     -0.66      0.00
    4    6    1      0.11      0.00
    5    6    1      0.18      0.00
    6    6    1      0.46      0.00
    7    6    1      0.15      0.00
    8    6    1     -0.36      0.00
    9    6    1     -0.91      0.00
   10    6    1     -0.85      0.00
   11    6    1     -0.21      0.00
   12    6    1      0.31      0.00
  -15    7    1     -0.89      0.00
  -14    7    1     -0.06      0.00
  -13    7    1      0.36      0.00
  -12    7    1      0.66      0.00
  -11    7    1      1.14      0.00
  -10    7    1      0.94      0.00
   -9    7    1      1.23      0.00
   -8    7    1      0.77      0.00
   -7    7    1     -0.50      0.00
   -6    7    1      0.98      0.00
   -5    7    1      1.02      0.00
   -4    7    1      1.08      0.00
   -3    7    1      1.37      0.00
   -2    7    1      0.97      0.00
   -1    7    1      0.94      0.00
    0    7    1      0.55      0.00
    1    7    1     -0.44      0.00
    2    7    1     -0.75      0.00
    3    7    1     -0.53      0.00
    4    7    1     -0.20      0.00
    5    7    1      0.37      0.00
    6    7    1     -0.07      0.00
    7    7    1     -0.18      0.00
    8    7    1     -1.12      0.00
    9    7    1     -1.41      0.00
   10    7    1     -0.96      0.00
   11    7    1     -0.39      0.00
  -15    8    1      0.30      0.00
  -14    8    1      0.81      0.00
  -13    8    1      2.08      0.00
  -12    8    1      1.82      0.00
  -11    8    1      1.11      0.00
  -10    8    1      1.35      0.00
   -9    8    1      0.54      0.00
   -8    8    1      0.01      0.00
   -7    8    1      0.44      0.00
   -6    8    1     -0.08      0.00
   -5    8    1      1.18      0.00
   -4    8    1      1.42      0.00
   -3    8    1      0.85      0.00
   -2    8    1      1.34      0.00
   -1    8    1      1.31      0.00
    0    8    1      0.92      0.00
    1    8    1      0.95      0.00
    2    8    1      0.15      0.00
    3    8    1      0.19      0.00
    4    8    1      0.21      0.00
    5    8    1      0.12      0.00
    6    8    1      0.24      0.00
    7    8    1     -0.51      0.00
    8    8    1     -0.27      0.00
    9    8    1     -0.61      0.00
   10    8    1     -0.48      0.00
  -14    9    1      1.85      0.00
  -13    9    1      2.30      0.00
  -12    9    1      2.76      0.00
  -11    9    1      1.92      0.00
  -10    9    1      0.53      0.00
   -9    9    1      0.56      0.00
   -8    9    1      0.18      0.00
   -7    9    1     -0.18      0.00
   -6    9    1      0.87      0.00
   -5    9    1      0.33      0.00
   -4    9    1      0.16      0.00
   -3    9    1      0.67      0.00
   -2    9    1      0.26      0.00
   -1    9    1      0.49      0.00
    0    9    1      0.80      0.00
    1    9    1      0.35      0.00
    2    9    1      0.53      0.00
    3    9    1      0.04      0.00
    4    9    1      0.47      0.00
    5    9    1      0.25      0.00
    6    9    1     -0.01      0.00
    7    9    1      0.43      0.00
    8    9    1     -0.18      0.00
    9    9    1      0.05      0.00
  -14   10    1      0.70      0.00
  -13   10    1      2.04      0.00
  -12   10    1      1.90      0.00
  -11   10    1      1.61      0.00
  -10   10    1      1.16      0.00
   -9   10    1      0.22      0.00
   -8   10    1      0.52      0.00
   -7   10    1      0.99      0.00
   -6   10    1      0.21      0.00
   -5   10    1      0.14      0.00
   -4   10    1     -0.10      0.00
   -3   10    1     -0.37      0.00
   -2   10    1      0.56      0.00
   -1   10    1      0.54      0.00
    0   10    1      0.37      0.00
    1   10    1      0.71      0.00
    2   10    1      0.62      0.00
    3   10    1      1.27      0.00
    4   10    1      0.86      0.00
    5   10    1      1.19      0.00
    6   10    1      0.84      0.00
    7   10    1      0.36      0.00
    8   10    1      0.78      0.00
  -13   11    1      0.02      0.00
  -12   11    1      1.10      0.00
  -11   11    1      0.68      0.00
  -10   11    1      0.07      0.00
   -9   11    1      0.24      0.00
   -8   11    1      0.23      0.00
   -7   11    1      0.22      0.00
   -6   11    1      0.40      0.00
   -5   11    1     -0.63      0.00
   -4   11    1     -1.26      0.00
   -3   11    1     -0.36      0.00
   -2   11    1     -0.16      0.00
   -1   11    1      0.15      0.00
    0   11    1      0.09      0.00
    1   11    1      0.21      0.00
    2   11    1      0.92      0.00
    3   11    1      1.00      0.00
    4   11    1      1.57      0.00
    5   11    1      0.72      0.00
    6   11    1      0.69      0.00
    7   11    1      0.73      0.00
  -12   12    1      0.39      0.00
  -11   12    1      0.31      0.00
  -10   12    1     -0.28      0.00
   -9   12    1     -0.38      0.00
   -8   12    1      0.26      0.00
   -7   12    1      0.76      0.00
   -6   12    1      0.03      0.00
   -5   12    1     -0.64      0.00
   -4   12    1     -1.09      0.00
   -3   12    1     -1.46      0.00
   -2   12    1     -0.20      0.00
   -1   12    1     -0.02      0.00
    0   12    1     -0.27      0.00
    1   12    1     -0.32      0.00
    2   12    1     -0.03      0.00
    3   12    1      0.33      0.00
    4   12    1     -0.33      0.00
    5   12    1      0.01      0.00
    6   12    1     -0.27      0.00
  -11   13    1     -0.58      0.00
   -9   13    1      0.12      0.00
   -8   13    1      1.16      0.00
   -7   13    1      1.21      0.00
   -6   13    1      1.13      0.00
   -5   13    1      0.01      0.00
   -4   13    1     -1.07      0.00
   -3   13    1     -0.47      0.00
   -2   13    1     -0.16      0.00
   -1   13    1      0.68      0.00
    0   13    1      0.38      0.00
    1   13    1     -0.02      0.00
    2   13    1     -0.22      0.00
    3   13    1     -0.38      0.00
    4   13    1     -0.14      0.00
  -10   14    1     -0.40      0.00
   -9   14    1      0.72      0.00
   -8   14    1      1.56      0.00
   -6   14    1      1.04      0.00
   -5   14    1      0.58      0.00
   -4   14    1     -0.18      0.00
   -3   14    1     -1.17      0.00
   -2   14    1     -0.24      0.00
   -1   14    1      0.02      0.00
    0   14    1      0.19      0.00
    1   14    1     -0.22      0.00
    2   14    1     -0.24      0.00
   -8   15    1      1.34      0.00
   -7   15    1      1.13      0.00
   -6   15    1      1.40      0.00
   -5   15    1      0.84      0.00
   -4   15    1      0.16      0.00
   -3   15    1     -0.46      0.00
   -2   15    1     -1.15      0.00
   -1   15    1     -0.28      0.00
   -1  -15    2     -0.97      0.00
    0  -15    2     -0.86      0.00
    1  -15    2     -0.65      0.00
    2  -15    2     -0.52      0.00
    3  -15    2     -0.22      0.00
    4  -15    2     -0.40      0.00
    5  -15    2      0.88      0.00
    6  -15    2      1.09      0.00
    7  -15    2      0.82      0.00
    8  -15    2      0.76      0.00
   -3  -14    2      0.30      0.00
   -2  -14    2     -0.21      0.00
   -1  -14    2     -0.93      0.00
    0  -14    2     -1.05      0.00
    1  -14    2     -0.23      0.00
    2  -14    2     -0.09      0.00
    3  -14    2     -0.47      0.00
    4  -14    2      0.07      0.00
    5  -14    2     -0.04      0.00
    6  -14    2      0.66      0.00
    7  -14    2      0.92      0.00
    8  -14    2      0.61      0.00
    9  -14    2      0.09      0.00
   10  -14    2     -0.51      0.00
   -5  -13    2      0.00      0.00
   -4  -13    2      0.78      0.00
   -3  -13    2      0.53      0.00
   -2  -13    2      0.49      0.00
   -1  -13    2      0.04      0.00
    0  -13    2     -0.15      0.00
    1  -13    2      0.03      0.00
    2  -13    2      0.65      0.00
    3  -13    2      0.36      0.00
    4  -13    2     -0.48      0.00
    5  -13    2      0.25      0.00
    6  -13    2      0.60      0.00
    7  -13    2      0.72      0.00
    8  -13    2      0.62      0.00
    9  -13    2      0.35      0.00
   10  -13    2     -0.13      0.00
   11  -13    2      0.03      0.00
   -6  -12    2     -0.67      0.00
   -5  -12    2     -0.23      0.00
   -4  -12    2     -0.26      0.00
   -3  -12    2      0.55      0.00
   -2  -12    2      0.11      0.00
   -1  -12    2     -0.27      0.00
    0  -12    2     -0.45      0.00
    1  -12    2      0.12      0.00
    2  -12    2      0.33      0.00
    3  -12    2      0.29      0.00
    4  -12    2      0.43      0.00
    5  -12    2      0.43      0.00
    6  -12    2      1.15      0.00
    7  -12    2      1.61      0.00
    8  -12    2      1.17      0.00
    9  -12    2      0.56      0.00
   10  -12    2      0.89      0.00
   11  -12    2      0.86      0.00
   12  -12    2      0.75      0.00
   -8  -11    2     -0.01      0.00
   -7  -11    2      0.39      0.00
   -6  -11    2     -0.25      0.00
   -5  -11    2     -0.10      0.00
   -4  -11    2      0.40      0.00
   -3  -11    2     -0.23      0.00
   -2  -11    2      0.03      0.00
   -1  -11    2     -0.20      0.00
    0  -11    2     -0.04      0.00
    1  -11    2      0.04      0.00
    2  -11    2      0.46      0.00
    3  -11    2      0.40      0.00
    4  -11    2     -0.22      0.00
    5  -11    2      0.29      0.00
    6  -11    2      1.18      0.00
    7  -11    2      1.08      0.00
    8  -11    2      1.09      0.00
    9  -11    2      0.81      0.00
   10  -11    2     -0.25      0.00
   11  -11    2     -0.12      0.00
   12  -11    2     -0.13      0.00
   13  -11    2     -0.86      0.00
   -9  -10    2      0.55      0.00
   -8  -10    2      1.39      0.00
   -7  -10    2      0.89      0.00
   -6  -10    2      1.09      0.00
   -5  -10    2      0.34      0.00
   -4  -10    2     -0.12      0.00
   -3  -10    2     -0.05      0.00
   -2  -10    2     -0.43      0.00
   -1  -10    2      0.26      0.00
    0  -10    2      0.35      0.00
    1  -10    2      0.66      0.00
    2  -10    2      0.41      0.00
    3  -10    2     -0.24      0.00
    4  -10    2     -0.20      0.00
    5  -10    2     -0.41      0.00
    6  -10    2     -0.38      0.00
    7  -10    2      0.63      0.00
    8  -10    2      0.17      0.00
    9  -10    2     -0.06      0.00
   10  -10    2      0.20      0.00
   11  -10    2     -0.91      0.00
   12  -10    2     -0.99      0.00
   13  -10    2     -0.38      0.00
   14  -10    2     -1.12      0.00
  -10   -9    2      0.10      0.00
   -9   -9    2      0.35      0.00
   -8   -9    2      0.96      0.00
   -7   -9    2      1.64      0.00
   -6   -9    2      0.43      0.00
   -5   -9    2      0.22      0.00
   -4   -9    2     -0.32      0.00
   -3   -9    2     -0.51      0.00
   -2   -9    2     -0.12      0.00
   -1   -9    2     -0.01      0.00
    0   -9    2      0.65      0.00
    1   -9    2      0.23      0.00
    2   -9    2      0.09      0.00
    3   -9    2      0.39      0.00
    4   -9    2     -0.25      0.00
    5   -9    2     -0.13      0.00
    6   -9    2     -0.06      0.00
    7   -9    2     -1.12      0.00
    8   -9    2      0.01      0.00
    9   -9    2      0.44      0.00
   10   -9    2      0.03      0.00
   11   -9    2      0.46      0.00
   12   -9    2     -0.02      0.00
   13   -9    2     -0.26      0.00
   14   -9    2      0.29      0.00
  -11   -8    2      0.10      0.00
  -10   -8    2     -0.21      0.00
   -9   -8    2      0.24      0.00
   -8   -8    2      0.92      0.00
   -7   -8    2      0.83      0.00
   -6   -8    2      0.89      0.00
   -5   -8    2      0.15      0.00
   -4   -8    2      0.61      0.00
   -3   -8    2      0.52      0.00
   -2   -8    2      0.63      0.00
   -1   -8    2      0.84      0.00
    0   -8    2      0.41      0.00
    1   -8    2      0.59      0.00
    2   -8    2      0.49      0.00
    3   -8    2      0.29      0.00
    4   -8    2      1.33      0.00
    5   -8    2      0.83      0.00
    6   -8    2     -0.19      0.00
    7   -8    2      0.22      0.00
    8   -8    2     -0.27      0.00
    9   -8    2      1.09      0.00
   10   -8    2      1.60      0.00
   11   -8    2      0.48      0.00
   12   -8    2      0.69      0.00
   13   -8    2      0.60      0.00
   14   -8    2     -0.29      0.00
  -11   -7    2      0.10      0.00
  -10   -7    2      0.04      0.00
   -9   -7    2      0.00      0.00
   -8   -7    2      0.43      0.00
   -7   -7    2      0.81      0.00
   -6   -7    2      0.53      0.00
   -5   -7    2      0.62      0.00
   -4   -7    2      0.37      0.00
   -3   -7    2      0.63      0.00
   -2   -7    2     -0.06      0.00
   -1   -7    2     -0.43      0.00
    0   -7    2     -0.41      0.00
    1   -7    2     -0.61      0.00
    2   -7    2     -0.64      0.00
    3   -7    2      0.11      0.00
    4   -7    2     -0.13      0.00
    5   -7    2      0.62      0.00
    6   -7    2      0.46      0.00
    7   -7    2     -0.75      0.00
    8   -7    2      0.73      0.00
    9   -7    2      0.99      0.00
   10   -7    2      1.16      0.00
   11   -7    2      1.03      0.00
   12   -7    2      0.27      0.00
   13   -7    2      0.40      0.00
   14   -7    2      0.00      0.00
   15   -7    2     -0.95      0.00
  -12   -6    2      0.54      0.00
  -11   -6    2      0.91      0.00
  -10   -6    2      0.70      0.00
   -9   -6    2      0.71      0.00
   -8   -6    2      0.94      0.00
   -7   -6    2      1.00      0.00
   -6   -6    2      0.60      0.00
   -5   -6    2      0.53      0.00
   -4   -6    2      0.73      0.00
   -3   -6    2      0.38      0.00
   -2   -6    2      0.09      0.00
   -1   -6    2     -0.52      0.00
    0   -6    2     -0.69      0.00
    1   -6    2     -0.83      0.00
    2   -6    2     -0.21      0.00
    3   -6    2     -0.64      0.00
    4   -6    2      0.22      0.00
    5   -6    2     -0.21      0.00
    6   -6    2     -0.65      0.00
    7   -6    2     -0.54      0.00
    8   -6    2     -1.17      0.00
    9   -6    2      0.39      0.00
   10   -6    2      0.48      0.00
   11   -6    2      0.38      0.00
   12   -6    2      0.88      0.00
   13   -6    2      0.48      0.00
   14   -6    2     -0.33      0.00
   15   -6    2     -1.03      0.00
  -13   -5    2     -0.45      0.00
  -12   -5    2      0.53      0.00
  -11   -5    2      0.63      0.00
  -10   -5    2      1.06      0.00
   -9   -5    2      1.09      0.00
   -8   -5    2      0.91      0.00
   -7   -5    2      0.74      0.00
   -6   -5    2      0.90      0.00
   -5   -5    2      1.14      0.00
   -4   -5    2      2.28      0.00
   -3   -5    2      2.51      0.00
   -2   -5    2      2.07      0.00
   -1   -5    2      0.78      0.00
    0   -5    2     -0.37      0.00
    1   -5    2     -0.21      0.00
    2   -5    2     -0.83      0.00
    3   -5    2      0.76      0.00
    4   -5    2      0.26      0.00
    5   -5    2      0.30      0.00
    6   -5    2     -0.21      0.00
    7   -5    2     -1.00      0.00
    8   -5    2     -0.29      0.00
    9   -5    2     -0.33      0.00
   10   -5    2      0.65      0.00
   11   -5    2      0.64      0.00
   12   -5    2      0.94      0.00
   13   -5    2      1.26      0.00
   14   -5    2     -0.03      0.00
   15   -5    2     -1.12      0.00
  -13   -4    2     -1.17      0.00
  -12   -4    2     -0.84      0.00
  -11   -4    2      0.38      0.00
  -10   -4    2      0.33      0.00
   -9   -4    2      0.30      0.00
   -8   -4    2      0.70      0.00
   -7   -4    2      0.69      0.00
   -6   -4    2      0.72      0.00
   -5   -4    2      2.11      0.00
   -4   -4    2      3.25      0.00
   -3   -4    2      4.34      0.00
   -2   -4    2      3.06      0.00
   -1   -4    2      2.92      0.00
    0   -4    2      1.22      0.00
    1   -4    2     -1.13      0.00
    2   -4    2      0.13      0.00
    3   -4    2     -0.45      0.00
    4   -4    2      1.08      0.00
    5   -4    2      0.61      0.00
    6   -4    2      0.12      0.00
    7   -4    2     -0.01      0.00
    8   -4    2     -0.54      0.00
    9   -4    2     -0.21      0.00
   10   -4    2     -0.82      0.00
   11   -4    2     -0.30      0.00
   12   -4    2      0.08      0.00
   13   -4    2      0.47      0.00
   14   -4    2      0.42      0.00
   15   -4    2     -0.66      0.00
  -14   -3    2     -1.87      0.00
  -13   -3    2     -1.41      0.00
  -12   -3    2     -0.49      0.00
  -11   -3    2     -0.32      0.00
  -10   -3    2      0.38      0.00
   -9   -3    2      0.79      0.00
   -8   -3    2      0.92      0.00
   -7   -3    2      1.35      0.00
   -6   -3    2      1.69      0.00
   -5   -3    2      2.87      0.00
   -4   -3    2      5.02      0.00
   -3   -3    2      5.85      0.00
   -2   -3    2      8.37      0.00
   -1   -3    2      7.55      0.00
    0   -3    2      7.71      0.00
    1   -3    2      5.27      0.00
    2   -3    2      0.75      0.00
    3   -3    2      2.66      0.00
    4   -3    2      2.08      0.00
    5   -3    2      2.09      0.00
    6   -3    2      1.26      0.00
    7   -3    2      0.27      0.00
    8   -3    2     -0.54      0.00
    9   -3    2     -1.26      0.00
   10   -3    2     -0.84      0.00
   11   -3    2     -1.06      0.00
   12   -3    2     -0.32      0.00
   13   -3    2      0.03      0.00
   14   -3    2     -0.33      0.00
   15   -3    2     -0.61      0.00
  -14   -2    2     -1.30      0.00
  -13   -2    2     -1.57      0.00
  -12   -2    2     -0.96      0.00
  -11   -2    2      0.15      0.00
  -10   -2    2      0.18      0.00
   -9   -2    2      0.22      0.00
   -8   -2    2      0.98      0.00
   -7   -2    2      1.24      0.00
   -6   -2    2      2.14      0.00
   -5   -2    2      3.57      0.00
   -4   -2    2      5.94      0.00
   -3   -2    2      8.29      0.00
   -2   -2    2      9.37      0.00
   -1   -2    2     15.83      0.00
    0   -2    2     15.03      0.00
    1   -2    2     11.22      0.00
    2   -2    2      7.62      0.00
    3   -2    2      2.77      0.00
    4   -2    2      4.59      0.00
    5   -2    2      3.93      0.00
    6   -2    2      2.85      0.00
    7   -2    2      1.73      0.00
    8   -2    2      0.71      0.00
    9   -2    2     -0.09      0.00
   10   -2    2     -0.38      0.00
   11   -2    2      0.19      0.00
   12   -2    2     -0.30      0.00
   13   -2    2     -0.45      0.00
   14   -2    2     -0.57      0.00
   15   -2    2     -0.84      0.00
  -14   -1    2      0.00      0.00
  -13   -1    2      0.37      0.00
  -12   -1    2      0.42      0.00
  -11   -1    2      0.32      0.00
  -10   -1    2      0.16      0.00
   -9   -1    2     -0.03      0.00
   -8   -1    2      0.04      0.00
   -7   -1    2      1.17      0.00
   -6   -1    2      1.74      0.00
   -5   -1    2      3.44      0.00
   -4   -1    2      4.25      0.00
   -3   -1    2      6.80      0.00
   -2   -1    2     13.68      0.00
   -1   -1    2     18.80      0.00
    0   -1    2     26.67      0.00
    1   -1    2     21.68      0.00
    2   -1    2     11.39      0.00
    3   -1    2      7.39      0.00
    4   -1    2      3.60      0.00
    5   -1    2      4.27      0.00
    6   -1    2      4.06      0.00
    7   -1    2      3.52      0.00
    8   -1    2      2.04      0.00
    9   -1    2      0.70      0.00
   10   -1    2      0.01      0.00
   11   -1    2     -0.45      0.00
   12   -1    2     -0.27      0.00
   13   -1    2     -0.17      0.00
   14   -1    2      0.10      0.00
   15   -1    2      0.19      0.00
  -15    0    2      2.88      0.00
  -14    0    2      2.97      0.00
  -13    0    2      1.88      0.00
  -12    0    2      1.08      0.00
  -11    0    2      0.48      0.00
  -10    0    2     -0.18      0.00
   -9    0    2     -0.71      0.00
   -8    0    2      0.13      0.00
   -7    0    2      0.72      0.00
   -6    0    2      1.39      0.00
   -5    0    2      0.96      0.00
   -4    0    2      3.36      0.00
   -3    0    2      5.69      0.00
   -2    0    2     11.78      0.00
   -1    0    2     24.79      0.00
    1    0    2     26.37      0.00
    2    0    2     16.25      0.00
    3    0    2      5.67      0.00
    4    0    2      4.47      0.00
    5    0    2      3.35      0.00
    6    0    2      3.87      0.00
    7    0    2      3.74      0.00
    8    0    2      3.02      0.00
    9    0    2      1.24      0.00
   10    0    2      0.36      0.00
   11    0    2      0.64      0.00
   12    0    2      0.94      0.00
   13    0    2      1.23      0.00
   14    0    2      1.58      0.00
  -15    1    2      2.59      0.00
  -14    1    2      2.19      0.00
  -13    1    2      1.45      0.00
  -12    1    2      0.57      0.00
  -11    1    2     -0.15      0.00
  -10    1    2     -0.75      0.00
   -9    1    2     -0.86      0.00
   -8    1    2     -0.85      0.00
   -7    1    2      0.19      0.00
   -6    1    2      0.17      0.00
   -5    1    2      0.71      0.00
   -4    1    2     -0.56      0.00
   -3    1    2      2.08      0.00
   -2    1    2      5.81      0.00
   -1    1    2      9.97      0.00
    0    1    2     18.49      0.00
    1    1    2     14.82      0.00
    2    1    2      9.65      0.00
    3    1    2      5.89      0.00
    4    1    2      2.67      0.00
    5    1    2      3.19      0.00
    6    1    2      2.45      0.00
    7    1    2      2.50      0.00
    8    1    2      1.99      0.00
    9    1    2      1.61      0.00
   10    1    2      1.26      0.00
   11    1    2      1.22      0.00
   12    1    2      1.35      0.00
   13    1    2      1.56      0.00
   14    1    2      1.11      0.00
  -15    2    2      0.26      0.00
  -14    2    2      0.41      0.00
  -13    2    2      0.74      0.00
  -12    2    2      0.61      0.00
  -11    2    2      0.45      0.00
  -10    2    2     -0.27      0.00
   -9    2    2     -1.17      0.00
   -8    2    2     -0.73      0.00
   -7    2    2     -0.14      0.00
   -6    2    2      0.74      0.00
   -5    2    2     -0.19      0.00
   -4    2    2      0.68      0.00
   -3    2    2     -1.24      0.00
   -2    2    2     -0.30      0.00
   -1    2    2      2.80      0.00
    0    2    2      2.81      0.00
    1    2    2      6.80      0.00
    2    2    2      4.93      0.00
    3    2    2      3.72      0.00
    4    2    2      3.81      0.00
    5    2    2      1.65      0.00
    6    2    2      0.57      0.00
    7    2    2      0.26      0.00
    8    2    2      1.22      0.00
    9    2    2      1.25      0.00
   10    2    2      0.95      0.00
   11    2    2      0.92      0.00
   12    2    2      0.77      0.00
   13    2    2      0.24      0.00
   14    2    2      0.34      0.00
  -15    3    2     -1.24      0.00
  -14    3    2     -1.11      0.00
  -13    3    2     -0.49      0.00
  -12    3    2      0.17      0.00
  -11    3    2     -0.26      0.00
  -10    3    2     -0.38      0.00
   -9    3    2     -0.55      0.00
   -8    3    2     -0.68      0.00
   -7    3    2      0.34      0.00
   -6    3    2      0.47      0.00
   -5    3    2      0.94      0.00
   -4    3    2     -0.28      0.00
   -3    3    2      1.48      0.00
   -2    3    2      0.56      0.00
   -1    3    2     -0.07      0.00
    0    3    2      1.91      0.00
    1    3    2      0.70      0.00
    2    3    2      2.98      0.00
    3    3    2      2.99      0.00
    4    3    2      1.88      0.00
    5    3    2      0.30      0.00
    6    3    2     -1.22      0.00
    7    3    2     -0.62      0.00
    8    3    2      0.40      0.00
    9    3    2      1.15      0.00
   10    3    2      1.08      0.00
   11    3    2      0.66      0.00
   12    3    2      0.62      0.00
   13    3    2      0.65      0.00
  -15    4    2     -2.19      0.00
  -14    4    2     -2.05      0.00
  -13    4    2     -1.27      0.00
  -12    4    2     -0.78      0.00
  -11    4    2      0.01      0.00
  -10    4    2      0.04      0.00
   -9    4    2      0.37      0.00
   -8    4    2      0.35      0.00
   -7    4    2      0.04      0.00
   -6    4    2      0.51      0.00
   -5    4    2     -0.59      0.00
   -4    4    2     -0.09      0.00
   -3    4    2     -0.92      0.00
   -2    4    2     -0.02      0.00
   -1    4    2     -1.07      0.00
    0    4    2     -2.70      0.00
    1    4    2     -1.02      0.00
    2    4    2     -0.57      0.00
    3    4    2      1.01      0.00
    4    4    2      0.51      0.00
    5    4    2     -0.84      0.00
    6    4    2     -1.77      0.00
    7    4    2     -1.33      0.00
    8    4    2     -0.21      0.00
    9    4    2      0.17      0.00
   10    4    2      0.02      0.00
   11    4    2      0.17      0.00
   12    4    2      0.06      0.00
   13    4    2     -0.10      0.00
  -15    5    2     -2.06      0.00
  -14    5    2     -2.06      0.00
  -13    5    2     -0.66      0.00
  -12    5    2      0.50      0.00
  -11    5    2      0.67      0.00
  -10    5    2      1.46      0.00
   -9    5    2      0.96      0.00
   -8    5    2      0.54      0.00
   -7    5    2      0.53      0.00
   -6    5    2      0.28      0.00
   -5    5    2      0.99      0.00
   -4    5    2     -0.19      0.00
   -3    5    2      0.28      0.00
   -2    5    2     -0.31      0.00
   -1    5    2     -0.73      0.00
    0    5    2     -1.44      0.00
    1    5    2     -1.86      0.00
    2    5    2     -0.41      0.00
    3    5    2      0.16      0.00
    4    5    2      0.41      0.00
    5    5    2     -0.42      0.00
    6    5    2     -0.66      0.00
    7    5    2     -0.70      0.00
    8    5    2     -0.53      0.00
    9    5    2     -0.74      0.00
   10    5    2     -0.73      0.00
   11    5    2     -0.58      0.00
   12    5    2     -0.10      0.00
  -15    6    2     -1.48      0.00
  -14    6    2     -0.75      0.00
  -13    6    2      0.17      0.00
  -12    6    2      0.98      0.00
  -11    6    2      1.26      0.00
  -10    6    2      0.87      0.00
   -9    6    2      1.32      0.00
   -8    6    2      0.28      0.00
   -7    6    2     -0.03      0.00
   -6    6    2      1.15      0.00
   -5    6    2      1.00      0.00
   -4    6    2      1.76      0.00
   -3    6    2      1.38      0.00
   -2    6    2      1.57      0.00
   -1    6    2      1.15      0.00
    0    6    2      0.24      0.00
    1    6    2     -0.66      0.00
    2    6    2     -0.78      0.00
    3    6    2     -0.38      0.00
    4    6    2      0.03      0.00
    5    6    2      0.34      0.00
    6    6    2      0.03      0.00
    7    6    2     -0.25      0.00
    8    6    2     -1.21      0.00
    9    6    2     -1.49      0.00
   10    6    2     -1.30      0.00
   11    6    2     -0.48      0.00
   12    6    2      0.02      0.00
  -15    7    2     -0.10      0.00
  -14    7    2      0.55      0.00
  -13    7    2      1.62      0.00
  -12    7    2      1.47      0.00
  -11    7    2      1.15      0.00
  -10    7    2      1.41      0.00
   -9    7    2      0.68      0.00
   -8    7    2      0.74      0.00
   -7    7    2      0.05      0.00
   -6    7    2     -0.17      0.00
   -5    7    2      1.35      0.00
   -4    7    2      1.05      0.00
   -3    7    2      1.38      0.00
   -2    7    2      1.72      0.00
   -1    7    2      1.31      0.00
    0    7    2      0.64      0.00
    1    7    2      0.00      0.00
    2    7    2     -0.80      0.00
    3    7    2     -0.38      0.00
    4    7    2     -0.07      0.00
    5    7    2      0.31      0.00
    6    7    2     -0.08      0.00
    7    7    2     -1.02      0.00
    8    7    2     -1.49      0.00
    9    7    2     -2.15      0.00
   10    7    2     -1.51      0.00
   11    7    2     -0.60      0.00
  -15    8    2      0.72      0.00
  -14    8    2      1.42      0.00
  -13    8    2      2.09      0.00
  -12    8    2      2.34      0.00
  -11    8    2      1.31      0.00
  -10    8    2      0.56      0.00
   -9    8    2      0.94      0.00
   -8    8    2     -0.08      0.00
   -7    8    2      0.01      0.00
   -6    8    2      0.55      0.00
   -5    8    2      0.18      0.00
   -4    8    2      1.13      0.00
   -3    8    2      1.15      0.00
   -2    8    2      0.86      0.00
   -1    8    2      1.35      0.00
    0    8    2      1.08      0.00
    1    8    2      0.65      0.00
    2    8    2      0.61      0.00
    3    8    2      0.22      0.00
    4    8    2      0.79      0.00
    5    8    2      0.38      0.00
    6    8    2      0.31      0.00
    7    8    2     -0.22      0.00
    8    8    2     -0.98      0.00
    9    8    2     -0.70      0.00
   10    8    2     -0.63      0.00
  -14    9    2      1.55      0.00
  -13    9    2      2.36      0.00
  -12    9    2      2.13      0.00
  -11    9    2      1.64      0.00
  -10    9    2      0.72      0.00
   -9    9    2     -0.18      0.00
   -8    9    2      0.49      0.00
   -7    9    2      0.22      0.00
   -6    9    2      0.06      0.00
   -5    9    2      0.64      0.00
   -4    9    2     -0.19      0.00
   -3    9    2     -0.15      0.00
   -2    9    2      0.42      0.00
   -1    9    2      0.07      0.00
    0    9    2      0.54      0.00
    1    9    2      0.63      0.00
    2    9    2      0.52      0.00
    3    9    2      0.80      0.00
    4    9    2      0.54      0.00
    5    9    2      1.11      0.00
    6    9    2      0.38      0.00
    7    9    2      0.44      0.00
    9    9    2     -0.09      0.00
  -14   10    2      0.15      0.00
  -13   10    2      1.15      0.00
  -12   10    2      1.82      0.00
  -11   10    2      1.20      0.00
  -10   10    2      0.67      0.00
   -9   10    2      0.62      0.00
   -8   10    2      0.10      0.00
   -7   10    2      0.57      0.00
   -6   10    2      0.57      0.00
   -5   10    2     -0.58      0.00
   -4   10    2     -0.51      0.00
   -3   10    2     -0.43      0.00
   -2   10    2     -0.44      0.00
   -1   10    2      0.29      0.00
    0   10    2      0.00      0.00
    1   10    2      0.35      0.00
    2   10    2      0.61      0.00
    3   10    2      0.94      0.00
    4   10    2      1.41      0.00
    5   10    2      0.84      0.00
    6   10    2      1.33      0.00
    7   10    2      0.82      0.00
    8   10    2      0.65      0.00
  -13   11    2     -0.56      0.00
  -12   11    2      0.19      0.00
  -11   11    2      0.63      0.00
  -10   11    2      0.19      0.00
   -9   11    2     -0.09      0.00
   -8   11    2      0.53      0.00
   -7   11    2      0.42      0.00
   -6   11    2     -0.02      0.00
   -5   11    2     -0.14      0.00
   -4   11    2     -1.19      0.00
   -3   11    2     -1.12      0.00
   -2   11    2     -0.12      0.00
   -1   11    2     -0.31      0.00
    0   11    2     -0.04      0.00
    1   11    2     -0.09      0.00
    2   11    2      0.67      0.00
    3   11    2      0.92      0.00
    4   11    2      0.90      0.00
    5   11    2      1.17      0.00
    6   11    2      0.47      0.00
    7   11    2      0.92      0.00
  -12   12    2      0.05      0.00
  -11   12    2     -0.25      0.00
  -10   12    2     -0.50      0.00
   -9   12    2     -0.12      0.00
   -8   12    2      0.35      0.00
   -7   12    2      0.92      0.00
   -6   12    2      0.98      0.00
   -5   12    2     -0.34      0.00
   -4   12    2     -0.79      0.00
   -3   12    2     -0.99      0.00
   -2   12    2     -0.71      0.00
   -1   12    2      0.33      0.00
    0   12    2     -0.03      0.00
    1   12    2      0.05      0.00
    2   12    2     -0.21      0.00
    3   12    2      0.06      0.00
    4   12    2     -0.22      0.00
    5   12    2     -0.55      0.00
    6   12    2      0.12      0.00
  -11   13    2     -0.99      0.00
  -10   13    2     -1.16      0.00
   -9   13    2     -0.42      0.00
   -8   13    2      0.96      0.00
   -7   13    2      1.42      0.00
   -6   13    2      0.90      0.00
   -5   13    2      0.77      0.00
   -4   13    2     -0.56      0.00
   -3   13    2     -0.68      0.00
   -2   13    2      0.35      0.00
   -1   13    2      0.84      0.00
    0   13    2      1.22      0.00
    1   13    2      0.42      0.00
    2   13    2      0.30      0.00
    3   13    2     -0.37      0.00
    4   13    2     -0.44      0.00
  -10   14    2     -0.94      0.00
   -9   14    2      0.07      0.00
   -8   14    2      0.84      0.00
   -7   14    2      1.00      0.00
   -6   14    2      0.94      0.00
   -5   14    2      0.07      0.00
   -4   14    2      0.04      0.00
   -3   14    2     -0.73      0.00
   -2   14    2     -0.49      0.00
   -1   14    2      0.66      0.00
    0   14    2      0.75      0.00
    1   14    2      0.83      0.00
    2   14    2      0.13      0.00
   -7   15    2      0.77      0.00
   -6   15    2      0.49      0.00
   -5   15    2      0.98      0.00
   -4   15    2      0.05      0.00
   -3   15    2     -0.38      0.00
   -2   15    2     -0.83      0.00
   -1   15    2     -0.45      0.00
   -1  -15    3     -0.61      0.00
    0  -15    3     -0.68      0.00
    1  -15    3     -0.05      0.00
    2  -15    3     -0.20      0.00
    3  -15    3      0.25      0.00
    5  -15    3      0.27      0.00
    6  -15    3      0.66      0.00
    7  -15    3     -0.08      0.00
    8  -15    3     -0.31      0.00
   -3  -14    3      0.26      0.00
   -2  -14    3      0.34      0.00
   -1  -14    3     -0.27      0.00
    0  -14    3     -0.65      0.00
    1  -14    3     -0.22      0.00
    2  -14    3      0.87      0.00
    3  -14    3      0.43      0.00
    4  -14    3      0.52      0.00
    5  -14    3      0.78      0.00
    6  -14    3      0.22      0.00
    7  -14    3      0.16      0.00
    8  -14    3     -0.16      0.00
    9  -14    3     -0.39      0.00
   10  -14    3     -0.85      0.00
   -5  -13    3      0.02      0.00
   -4  -13    3      0.44      0.00
   -3  -13    3      1.12      0.00
   -2  -13    3      0.68      0.00
   -1  -13    3      0.32      0.00
    0  -13    3      0.10      0.00
    1  -13    3      0.33      0.00
    2  -13    3      0.51      0.00
    3  -13    3      1.18      0.00
    4  -13    3      0.73      0.00
    5  -13    3      0.62      0.00
    6  -13    3      1.06      0.00
    7  -13    3      0.81      0.00
    8  -13    3      0.40      0.00
    9  -13    3      0.19      0.00
   10  -13    3      0.35      0.00
   11  -13    3      0.03      0.00
   -6  -12    3     -1.06      0.00
   -5  -12    3     -0.27      0.00
   -4  -12    3      0.00      0.00
   -3  -12    3      0.03      0.00
   -2  -12    3      0.41      0.00
   -1  -12    3     -0.11      0.00
    0  -12    3     -0.48      0.00
    1  -12    3     -0.27      0.00
    2  -12    3      0.54      0.00
    3  -12    3      0.48      0.00
    4  -12    3      0.77      0.00
    5  -12    3      1.24      0.00
    6  -12    3      1.53      0.00
    7  -12    3      1.56      0.00
    8  -12    3      1.50      0.00
    9  -12    3      0.89      0.00
   10  -12    3      0.44      0.00
   11  -12    3      0.95      0.00
   12  -12    3      0.50      0.00
   -8  -11    3      0.75      0.00
   -7  -11    3      0.37      0.00
   -6  -11    3      0.53      0.00
   -5  -11    3     -0.36      0.00
   -4  -11    3      0.06      0.00
   -3  -11    3     -0.01      0.00
   -2  -11    3     -0.39      0.00
   -1  -11    3     -0.14      0.00
    0  -11    3     -0.15      0.00
    1  -11    3      0.00      0.00
    2  -11    3     -0.05      0.00
    3  -11    3      0.20      0.00
    4  -11    3      0.06      0.00
    5  -11    3      0.04      0.00
    6  -11    3      0.93      0.00
    7  -11    3      1.53      0.00
    8  -11    3      0.74      0.00
    9  -11    3      0.55      0.00
   10  -11    3     -0.13      0.00
   11  -11    3     -1.45      0.00
   12  -11    3     -1.13      0.00
   13  -11    3     -1.10      0.00
   -9  -10    3      0.77      0.00
   -8  -10    3      1.88      0.00
   -7  -10    3      2.11      0.00
   -6  -10    3      0.94      0.00
   -5  -10    3      0.85      0.00
   -4  -10    3     -0.21      0.00
   -3  -10    3     -0.29      0.00
   -2  -10    3     -0.26      0.00
   -1  -10    3      0.03      0.00
    0  -10    3      0.49      0.00
    1  -10    3      0.26      0.00
    2  -10    3      0.29      0.00
    3  -10    3     -0.26      0.00
    4  -10    3     -0.87      0.00
    5  -10    3     -0.40      0.00
    6  -10    3     -0.35      0.00
    7  -10    3     -0.07      0.00
    8  -10    3      0.85      0.00
    9  -10    3     -0.09      0.00
   10  -10    3     -0.69      0.00
   11  -10    3     -1.10      0.00
   12  -10    3     -2.28      0.00
   13  -10    3     -1.65      0.00
   14  -10    3     -0.81      0.00
  -10   -9    3     -0.33      0.00
   -9   -9    3      0.59      0.00
   -8   -9    3      1.23      0.00
   -7   -9    3      1.69      0.00
   -6   -9    3      1.25      0.00
   -5   -9    3     -0.13      0.00
   -4   -9    3     -0.05      0.00
   -3   -9    3     -0.59      0.00
   -2   -9    3     -0.23      0.00
   -1   -9    3     -0.05      0.00
    0   -9    3      0.05      0.00
    1   -9    3      0.27      0.00
    2   -9    3     -0.25      0.00
    3   -9    3     -0.12      0.00
    4   -9    3      0.18      0.00
    5   -9    3     -0.79      0.00
    6   -9    3     -0.46      0.00
    7   -9    3     -0.36      0.00
    8   -9    3     -0.57      0.00
    9   -9    3      0.86      0.00
   10   -9    3      0.38      0.00
   11   -9    3     -0.47      0.00
   12   -9    3     -0.03      0.00
   13   -9    3     -0.37      0.00
   14   -9    3     -0.27      0.00
  -11   -8    3     -0.23      0.00
  -10   -8    3     -0.19      0.00
   -9   -8    3     -0.15      0.00
   -8   -8    3      1.00      0.00
   -7   -8    3      1.15      0.00
   -6   -8    3      0.81      0.00
   -5   -8    3      0.68      0.00
   -4   -8    3      0.61      0.00
   -3   -8    3      1.26      0.00
   -2   -8    3      0.75      0.00
   -1   -8    3      0.79      0.00
    0   -8    3      0.47      0.00
    1   -8    3     -0.03      0.00
    2   -8    3      0.39      0.00
    3   -8    3      0.50      0.00
    4   -8    3      0.29      0.00
    5   -8    3      0.95      0.00
    6   -8    3     -0.53      0.00
    7   -8    3     -0.76      0.00
    8   -8    3      0.42      0.00
    9   -8    3      0.58      0.00
   10   -8    3      1.52      0.00
   11   -8    3      1.19      0.00
   12   -8    3      0.59      0.00
   13   -8    3      1.23      0.00
   14   -8    3      0.62      0.00
  -11   -7    3      0.23      0.00
  -10   -7    3     -0.05      0.00
   -9   -7    3      0.32      0.00
   -8   -7    3      0.44      0.00
   -7   -7    3      0.90      0.00
   -6   -7    3      0.71      0.00
   -5   -7    3      0.96      0.00
   -4   -7    3      1.27      0.00
   -3   -7    3      1.20      0.00
   -2   -7    3      1.04      0.00
   -1   -7    3      0.04      0.00
    0   -7    3     -0.33      0.00
    1   -7    3     -0.31      0.00
    2   -7    3     -0.59      0.00
    3   -7    3     -0.34      0.00
    4   -7    3      0.37      0.00
    5   -7    3     -0.44      0.00
    6   -7    3      0.21      0.00
    7   -7    3     -0.39      0.00
    8   -7    3     -0.16      0.00
    9   -7    3      1.50      0.00
   10   -7    3      1.11      0.00
   11   -7    3      1.12      0.00
   12   -7    3      1.39      0.00
   13   -7    3      1.09      0.00
   14   -7    3      0.80      0.00
   15   -7    3     -0.15      0.00
  -12   -6    3      0.63      0.00
  -11   -6    3      0.73      0.00
  -10   -6    3      1.19      0.00
   -9   -6    3      0.82      0.00
   -8   -6    3      0.86      0.00
   -7   -6    3      0.75      0.00
   -6   -6    3      0.68      0.00
   -5   -6    3      0.46      0.00
   -4   -6    3      1.20      0.00
   -3   -6    3      1.19      0.00
   -2   -6    3      0.67      0.00
   -1   -6    3      0.07      0.00
    0   -6    3     -0.21      0.00
    1   -6    3     -0.55      0.00
    2   -6    3     -0.38      0.00
    3   -6    3     -0.11      0.00
    4   -6    3     -0.61      0.00
    5   -6    3      0.18      0.00
    6   -6    3     -0.93      0.00
    7   -6    3     -0.63      0.00
    8   -6    3     -0.39      0.00
    9   -6    3     -0.16      0.00
   10   -6    3      0.77      0.00
   11   -6    3      0.44      0.00
   12   -6    3      0.94      0.00
   13   -6    3      1.32      0.00
   14   -6    3      0.14      0.00
   15   -6    3     -0.73      0.00
  -13   -5    3     -0.75      0.00
  -12   -5    3      0.03      0.00
  -11   -5    3      1.07      0.00
  -10   -5    3      0.95      0.00
   -9   -5    3      1.00      0.00
   -8   -5    3      0.73      0.00
   -7   -5    3      0.34      0.00
   -6   -5    3      0.38      0.00
   -5   -5    3      1.30      0.00
   -4   -5    3      2.10      0.00
   -3   -5    3      2.89      0.00
   -2   -5    3      2.17      0.00
   -1   -5    3      1.71      0.00
    0   -5    3      0.05      0.00
    1   -5    3     -0.21      0.00
    2   -5    3     -0.21      0.00
    3   -5    3     -0.16      0.00
    4   -5    3      0.79      0.00
    5   -5    3     -0.38      0.00
    6   -5    3     -0.06      0.00
    7   -5    3     -0.86      0.00
    8   -5    3     -0.52      0.00
    9   -5    3     -0.08      0.00
   10   -5    3     -0.10      0.00
   11   -5    3      0.52      0.00
   12   -5    3      0.68      0.00
   13   -5    3      1.05      0.00
   14   -5    3      0.50      0.00
   15   -5    3     -0.98      0.00
  -13   -4    3     -1.43      0.00
  -12   -4    3     -1.02      0.00
  -11   -4    3     -0.36      0.00
  -10   -4    3      0.37      0.00
   -9   -4    3      0.00      0.00
   -8   -4    3     -0.01      0.00
   -7   -4    3      0.47      0.00
   -6   -4    3      0.51      0.00
   -5   -4    3      1.49      0.00
   -4   -4    3      3.10      0.00
   -3   -4    3      3.93      0.00
   -2   -4    3      4.21      0.00
   -1   -4    3      2.61      0.00
    0   -4    3      2.73      0.00
    1   -4    3     -0.20      0.00
    2   -4    3     -0.87      0.00
    3   -4    3      0.49      0.00
    4   -4    3      0.15      0.00
    5   -4    3      0.83      0.00
    6   -4    3     -0.25      0.00
    7   -4    3     -0.03      0.00
    8   -4    3     -0.62      0.00
    9   -4    3     -0.61      0.00
   10   -4    3     -0.74      0.00
   11   -4    3     -0.96      0.00
   12   -4    3      0.00      0.00
   13   -4    3      0.50      0.00
   14   -4    3      0.52      0.00
   15   -4    3      0.08      0.00
  -14   -3    3     -1.51      0.00
  -13   -3    3     -2.17      0.00
  -12   -3    3     -1.03      0.00
  -11   -3    3     -0.30      0.00
  -10   -3    3     -0.21      0.00
   -9   -3    3      0.37      0.00
   -8   -3    3      0.88      0.00
   -7   -3    3      0.70      0.00
   -6   -3    3      1.11      0.00
   -5   -3    3      1.89      0.00
   -4   -3    3      4.38      0.00
   -3   -3    3      5.91      0.00
   -2   -3    3      7.35      0.00
   -1   -3    3      9.77      0.00
    0   -3    3      7.11      0.00
    1   -3    3      6.14      0.00
    2   -3    3      2.54      0.00
    3   -3    3      1.40      0.00
    4   -3    3      3.26      0.00
    5   -3    3      1.80      0.00
    6   -3    3      1.21      0.00
    7   -3    3      0.03      0.00
    8   -3    3     -0.26      0.00
    9   -3    3     -1.17      0.00
   10   -3    3     -0.95      0.00
   11   -3    3     -0.65      0.00
   12   -3    3     -0.68      0.00
   13   -3    3      0.06      0.00
   14   -3    3      0.14      0.00
   15   -3    3     -0.22      0.00
  -14   -2    3     -1.79      0.00
  -13   -2    3     -1.22      0.00
  -12   -2    3     -1.21      0.00
  -11   -2    3     -0.31      0.00
  -10   -2    3      0.32      0.00
   -9   -2    3      0.17      0.00
   -8   -2    3      0.32      0.00
   -7   -2    3      0.84      0.00
   -6   -2    3      0.79      0.00
   -5   -2    3      2.48      0.00
   -4   -2    3      3.95      0.00
   -3   -2    3      7.13      0.00
   -2   -2    3      8.73      0.00
   -1   -2    3     10.86      0.00
    0   -2    3     14.85      0.00
    1   -2    3      9.23      0.00
    2   -2    3      6.30      0.00
    3   -2    3      4.63      0.00
    4   -2    3      3.55      0.00
    5   -2    3      4.32      0.00
    6   -2    3      2.60      0.00
    7   -2    3      1.77      0.00
    8   -2    3      0.68      0.00
    9   -2    3      0.59      0.00
   10   -2    3      0.09      0.00
   11   -2    3      0.13      0.00
   12   -2    3     -0.02      0.00
   13   -2    3     -0.56      0.00
   14   -2    3     -0.47      0.00
   15   -2    3     -0.39      0.00
  -14   -1    3      0.51      0.00
  -13   -1    3     -0.01      0.00
  -12   -1    3      0.43      0.00
  -11   -1    3      0.37      0.00
  -10   -1    3     -0.01      0.00
   -9   -1    3     -0.24      0.00
   -8   -1    3     -0.09      0.00
   -7   -1    3      0.09      0.00
   -6   -1    3      0.62      0.00
   -5   -1    3      1.01      0.00
   -4   -1    3      3.24      0.00
   -3   -1    3      2.94      0.00
   -2   -1    3      7.35      0.00
   -1   -1    3     13.04      0.00
    0   -1    3     15.03      0.00
    1   -1    3     16.64      0.00
    2   -1    3      8.19      0.00
    3   -1    3      4.01      0.00
    4   -1    3      3.95      0.00
    5   -1    3      2.95      0.00
    6   -1    3      3.35      0.00
    7   -1    3      3.04      0.00
    8   -1    3      2.53      0.00
    9   -1    3      0.84      0.00
   10   -1    3      0.42      0.00
   11   -1    3      0.00      0.00
   12   -1    3     -0.23      0.00
   13   -1    3     -0.04      0.00
   14   -1    3      0.27      0.00
  -15    0    3      3.24      0.00
  -14    0    3      3.19      0.00
  -13    0    3      2.34      0.00
  -12    0    3      1.06      0.00
  -11    0    3      0.40      0.00
  -10    0    3      0.01      0.00
   -9    0    3     -0.46      0.00
   -8    0    3     -0.33      0.00
   -7    0    3      0.32      0.00
   -6    0    3      0.38      0.00
   -5    0    3      0.58      0.00
   -4    0    3      0.34      0.00
   -3    0    3      3.90      0.00
   -2    0    3      5.32      0.00
   -1    0    3     12.45      0.00
    0    0    3     19.41      0.00
    1    0    3     15.13      0.00
    2    0    3     11.15      0.00
    3    0    3      4.05      0.00
    4    0    3      1.54      0.00
    5    0    3      2.57      0.00
    6    0    3      2.72      0.00
    7    0    3      3.27      0.00
    8    0    3      2.76      0.00
    9    0    3      1.87      0.00
   10    0    3      0.63      0.00
   11    0    3      0.81      0.00
   12    0    3      1.35      0.00
   13    0    3      1.78      0.00
   14    0    3      1.80      0.00
  -15    1    3      3.32      0.00
  -14    1    3      2.73      0.00
  -13    1    3      1.73      0.00
  -12    1    3      0.71      0.00
  -11    1    3      0.12      0.00
  -10    1    3     -0.62      0.00
   -9    1    3     -0.89      0.00
   -8    1    3     -0.72      0.00
   -7    1    3     -0.17      0.00
   -6    1    3      0.06      0.00
   -5    1    3     -0.07      0.00
   -4    1    3      0.53      0.00
   -3    1    3     -1.00      0.00
   -2    1    3      2.90      0.00
   -1    1    3      4.77      0.00
    0    1    3      8.10      0.00
    1    1    3     11.20      0.00
    2    1    3      5.42      0.00
    3    1    3      3.71      0.00
    4    1    3      2.32      0.00
    5    1    3      1.48      0.00
    6    1    3      1.54      0.00
    7    1    3      1.83      0.00
    8    1    3      2.21      0.00
    9    1    3      1.60      0.00
   10    1    3      1.43      0.00
   11    1    3      1.51      0.00
   12    1    3      1.70      0.00
   13    1    3      1.89      0.00
   14    1    3      1.95      0.00
  -15    2    3      0.77      0.00
  -14    2    3      0.70      0.00
  -13    2    3      0.81      0.00
  -12    2    3      0.91      0.00
  -11    2    3      0.28      0.00
  -10    2    3     -0.09      0.00
   -9    2    3     -1.12      0.00
   -8    2    3     -1.14      0.00
   -7    2    3     -0.32      0.00
   -6    2    3      0.50      0.00
   -5    2    3      0.16      0.00
   -4    2    3     -0.77      0.00
   -3    2    3      0.13      0.00
   -2    2    3     -2.60      0.00
   -1    2    3     -0.09      0.00
    0    2    3      1.43      0.00
    1    2    3      1.82      0.00
    2    2    3      4.46      0.00
    3    2    3      2.58      0.00
    4    2    3      2.23      0.00
    5    2    3      0.78      0.00
    6    2    3     -0.48      0.00
    7    2    3     -0.34      0.00
    8    2    3      0.57      0.00
    9    2    3      1.07      0.00
   10    2    3      0.60      0.00
   11    2    3      0.31      0.00
   12    2    3      0.59      0.00
   13    2    3      0.55      0.00
   14    2    3      0.25      0.00
  -15    3    3     -1.18      0.00
  -14    3    3     -1.13      0.00
  -13    3    3     -0.61      0.00
  -12    3    3     -0.15      0.00
  -11    3    3      0.11      0.00
  -10    3    3     -0.62      0.00
   -9    3    3     -0.54      0.00
   -8    3    3     -0.78      0.00
   -7    3    3     -0.08      0.00
   -6    3    3      0.29      0.00
   -5    3    3      0.23      0.00
   -4    3    3      0.13      0.00
   -3    3    3     -0.51      0.00
   -2    3    3      1.41      0.00
   -1    3    3     -0.93      0.00
    0    3    3     -0.27      0.00
    1    3    3      0.90      0.00
    2    3    3      0.69      0.00
    3    3    3      2.24      0.00
    4    3    3      0.83      0.00
    5    3    3     -0.67      0.00
    6    3    3     -1.96      0.00
    7    3    3     -1.32      0.00
    8    3    3     -0.10      0.00
    9    3    3      0.38      0.00
   10    3    3      0.24      0.00
   11    3    3      0.11      0.00
   12    3    3     -0.14      0.00
   13    3    3      0.14      0.00
  -15    4    3     -1.82      0.00
  -14    4    3     -2.32      0.00
  -13    4    3     -1.49      0.00
  -12    4    3     -0.73      0.00
  -11    4    3     -0.45      0.00
  -10    4    3      0.35      0.00
   -9    4    3      0.06      0.00
   -8    4    3      0.43      0.00
   -7    4    3      0.06      0.00
   -6    4    3      0.18      0.00
   -5    4    3     -0.40      0.00
   -4    4    3     -1.09      0.00
   -3    4    3     -0.27      0.00
   -2    4    3     -1.03      0.00
   -1    4    3     -0.38      0.00
    0    4    3     -2.32      0.00
    1    4    3     -2.02      0.00
    2    4    3     -0.34      0.00
    3    4    3      0.05      0.00
    4    4    3      0.11      0.00
    5    4    3     -1.37      0.00
    6    4    3     -2.00      0.00
    7    4    3     -1.79      0.00
    8    4    3     -0.77      0.00
    9    4    3     -0.34      0.00
   10    4    3     -0.42      0.00
   11    4    3     -0.54      0.00
   12    4    3     -0.18      0.00
   13    4    3     -0.37      0.00
  -15    5    3     -1.59      0.00
  -14    5    3     -1.38      0.00
  -13    5    3     -0.45      0.00
  -12    5    3      0.70      0.00
  -11    5    3      1.04      0.00
  -10    5    3      0.94      0.00
   -9    5    3      1.50      0.00
   -8    5    3      0.49      0.00
   -7    5    3      0.80      0.00
   -6    5    3      0.75      0.00
   -5    5    3      0.69      0.00
   -4    5    3      0.57      0.00
   -3    5    3      0.04      0.00
   -2    5    3      0.70      0.00
   -1    5    3     -0.45      0.00
    0    5    3     -0.75      0.00
    1    5    3     -1.33      0.00
    2    5    3     -0.52      0.00
    3    5    3      0.28      0.00
    4    5    3      0.18      0.00
    5    5    3     -0.40      0.00
    6    5    3     -1.03      0.00
    7    5    3     -1.03      0.00
    8    5    3     -1.12      0.00
    9    5    3     -1.10      0.00
   10    5    3     -1.10      0.00
   11    5    3     -0.68      0.00
   12    5    3     -0.44      0.00
  -15    6    3     -0.71      0.00
  -14    6    3      0.07      0.00
  -13    6    3      1.34      0.00
  -12    6    3      1.62      0.00
  -11    6    3      1.47      0.00
  -10    6    3      1.27      0.00
   -9    6    3      0.74      0.00
   -8    6    3      1.05      0.00
   -7    6    3     -0.01      0.00
   -6    6    3      0.81      0.00
   -5    6    3      1.61      0.00
   -4    6    3      1.51      0.00
   -3    6    3      2.13      0.00
   -2    6    3      2.05      0.00
   -1    6    3      1.76      0.00
    0    6    3      0.59      0.00
    1    6    3     -0.17      0.00
    2    6    3     -0.68      0.00
    3    6    3     -0.15      0.00
    4    6    3      0.07      0.00
    5    6    3      0.29      0.00
    6    6    3     -0.25      0.00
    7    6    3     -0.84      0.00
    8    6    3     -1.54      0.00
    9    6    3     -2.06      0.00
   10    6    3     -1.44      0.00
   11    6    3     -0.57      0.00
  -15    7    3      0.64      0.00
  -14    7    3      1.21      0.00
  -13    7    3      2.12      0.00
  -12    7    3      2.28      0.00
  -11    7    3      1.25      0.00
  -10    7    3      0.95      0.00
   -9    7    3      1.17      0.00
   -8    7    3      0.10      0.00
   -7    7    3      0.36      0.00
   -6    7    3     -0.23      0.00
   -5    7    3      0.21      0.00
   -4    7    3      1.35      0.00
   -3    7    3      1.27      0.00
   -2    7    3      1.62      0.00
   -1    7    3      1.62      0.00
    0    7    3      0.68      0.00
    1    7    3     -0.07      0.00
    2    7    3     -0.39      0.00
    3    7    3     -0.40      0.00
    4    7    3      0.34      0.00
    5    7    3      0.19      0.00
    6    7    3      0.02      0.00
    7    7    3     -1.30      0.00
    8    7    3     -2.06      0.00
    9    7    3     -2.16      0.00
   10    7    3     -1.83      0.00
   11    7    3     -0.82      0.00
  -15    8    3      0.33      0.00
  -14    8    3      1.37      0.00
  -13    8    3      1.86      0.00
  -12    8    3      1.71      0.00
  -11    8    3      1.22      0.00
  -10    8    3      0.35      0.00
   -9    8    3      0.22      0.00
   -8    8    3      0.74      0.00
   -7    8    3     -0.39      0.00
   -6    8    3      0.08      0.00
   -5    8    3      0.32      0.00
   -4    8    3      0.03      0.00
   -3    8    3      0.89      0.00
   -2    8    3      0.97      0.00
   -1    8    3      0.76      0.00
    0    8    3      1.18      0.00
    1    8    3      0.75      0.00
    2    8    3      0.72      0.00
    3    8    3      0.80      0.00
    4    8    3      0.98      0.00
    5    8    3      1.26      0.00
    6    8    3      0.32      0.00
    7    8    3      0.20      0.00
    8    8    3     -0.68      0.00
    9    8    3     -1.06      0.00
   10    8    3     -0.57      0.00
  -14    9    3      0.32      0.00
  -13    9    3      1.24      0.00
  -12    9    3      1.39      0.00
  -11    9    3      0.63      0.00
  -10    9    3      0.33      0.00
   -9    9    3      0.09      0.00
   -8    9    3     -0.25      0.00
   -7    9    3      0.55      0.00
   -6    9    3     -0.15      0.00
   -5    9    3     -0.45      0.00
   -4    9    3     -0.15      0.00
   -3    9    3     -0.78      0.00
   -2    9    3     -0.39      0.00
   -1    9    3      0.18      0.00
    0    9    3     -0.02      0.00
    1    9    3      0.60      0.00
    2    9    3      0.49      0.00
    3    9    3      0.91      0.00
    4    9    3      1.02      0.00
    5    9    3      1.06      0.00
    6    9    3      1.40      0.00
    7    9    3      0.58      0.00
    9    9    3      0.42      0.00
  -14   10    3     -0.22      0.00
  -13   10    3     -0.17      0.00
  -12   10    3      0.66      0.00
  -11   10    3      1.01      0.00
  -10   10    3      0.44      0.00
   -9   10    3      0.35      0.00
   -8   10    3      0.68      0.00
   -7   10    3      0.02      0.00
   -6   10    3      0.23      0.00
   -5   10    3     -0.25      0.00
   -4   10    3     -1.32      0.00
   -3   10    3     -0.78      0.00
   -2   10    3     -0.65      0.00
   -1   10    3     -0.61      0.00
    0   10    3     -0.20      0.00
    1   10    3     -0.42      0.00
    2   10    3      0.26      0.00
    3   10    3      0.29      0.00
    4   10    3      1.02      0.00
    5   10    3      1.09      0.00
    6   10    3      0.85      0.00
    7   10    3      1.38      0.00
    8   10    3      0.77      0.00
  -13   11    3     -1.10      0.00
  -12   11    3     -0.45      0.00
  -11   11    3      0.15      0.00
  -10   11    3      0.50      0.00
   -9   11    3      0.51      0.00
   -8   11    3      0.49      0.00
   -7   11    3      1.10      0.00
   -6   11    3      0.48      0.00
   -5   11    3     -0.19      0.00
   -4   11    3     -0.35      0.00
   -3   11    3     -1.21      0.00
   -2   11    3     -0.58      0.00
   -1   11    3     -0.10      0.00
    0   11    3     -0.40      0.00
    1   11    3     -0.13      0.00
    2   11    3     -0.07      0.00
    3   11    3      0.79      0.00
    4   11    3      0.46      0.00
    5   11    3      0.73      0.00
    6   11    3      0.87      0.00
    7   11    3      0.60      0.00
  -12   12    3     -0.47      0.00
  -11   12    3     -0.53      0.00
  -10   12    3     -0.75      0.00
   -9   12    3     -0.22      0.00
   -8   12    3      0.93      0.00
   -7   12    3      1.07      0.00
   -6   12    3      1.33      0.00
   -5   12    3      0.78      0.00
   -4   12    3     -0.78      0.00
   -3   12    3     -0.69      0.00
   -2   12    3     -0.54      0.00
   -1   12    3      0.22      0.00
    0   12    3      0.55      0.00
    1   12    3      0.14      0.00
    2   12    3      0.19      0.00
    3   12    3     -0.41      0.00
    4   12    3     -0.16      0.00
    5   12    3     -0.48      0.00
  -11   13    3     -1.55      0.00
  -10   13    3     -1.80      0.00
   -9   13    3     -0.89      0.00
   -8   13    3      0.22      0.00
   -7   13    3      1.32      0.00
   -6   13    3      0.97      0.00
   -5   13    3      0.46      0.00
   -4   13    3      0.21      0.00
   -3   13    3     -0.81      0.00
   -2   13    3      0.24      0.00
   -1   13    3      1.21      0.00
    0   13    3      1.56      0.00
    1   13    3      1.13      0.00
    2   13    3      0.25      0.00
    3   13    3      0.05      0.00
   -9   14    3     -0.73      0.00
   -8   14    3      0.35      0.00
   -6   14    3      0.34      0.00
   -5   14    3      0.28      0.00
   -4   14    3     -0.30      0.00
   -3   14    3     -0.17      0.00
   -2   14    3     -0.42      0.00
   -1   14    3      0.81      0.00
    0   14    3      1.33      0.00
    1   14    3      1.24      0.00
    2   14    3      0.87      0.00
   -7   15    3      0.55      0.00
   -6   15    3      0.12      0.00
   -5   15    3      0.52      0.00
   -4   15    3      0.56      0.00
   -3   15    3     -0.53      0.00
   -2   15    3     -0.45      0.00
   -1  -15    4      0.00      0.00
    0  -15    4     -0.36      0.00
    1  -15    4      0.33      0.00
    2  -15    4      0.95      0.00
    3  -15    4      0.69      0.00
    5  -15    4      0.75      0.00
    6  -15    4      0.01      0.00
    7  -15    4     -0.57      0.00
    8  -15    4     -1.07      0.00
   -2  -14    4      0.26      0.00
   -1  -14    4      0.13      0.00
    0  -14    4     -0.01      0.00
    1  -14    4      0.02      0.00
    2  -14    4      1.05      0.00
    3  -14    4      1.94      0.00
    4  -14    4      1.27      0.00
    5  -14    4      1.36      0.00
    6  -14    4      0.60      0.00
    7  -14    4     -0.37      0.00
    8  -14    4     -0.72      0.00
    9  -14    4     -0.65      0.00
   10  -14    4     -0.65      0.00
   -5  -13    4      0.26      0.00
   -4  -13    4      0.15      0.00
   -3  -13    4      0.78      0.00
   -2  -13    4      1.11      0.00
   -1  -13    4      0.46      0.00
    0  -13    4     -0.06      0.00
    1  -13    4      0.34      0.00
    2  -13    4      0.68      0.00
    3  -13    4      1.06      0.00
    4  -13    4      1.70      0.00
    5  -13    4      1.23      0.00
    6  -13    4      1.06      0.00
    7  -13    4      0.73      0.00
    8  -13    4      0.37      0.00
    9  -13    4     -0.02      0.00
   11  -13    4      0.47      0.00
   -6  -12    4     -0.28      0.00
   -5  -12    4     -0.70      0.00
   -4  -12    4      0.41      0.00
   -3  -12    4      0.31      0.00
   -2  -12    4      0.28      0.00
   -1  -12    4      0.26      0.00
    0  -12    4     -0.24      0.00
    1  -12    4     -0.61      0.00
    2  -12    4      0.11      0.00
    3  -12    4      0.75      0.00
    4  -12    4      0.73      0.00
    5  -12    4      1.20      0.00
    6  -12    4      1.63      0.00
    7  -12    4      1.49      0.00
    8  -12    4      0.98      0.00
    9  -12    4      1.03      0.00
   10  -12    4      0.35      0.00
   11  -12    4      0.05      0.00
   12  -12    4      0.50      0.00
   -8  -11    4      1.62      0.00
   -7  -11    4      1.07      0.00
   -6  -11    4      0.51      0.00
   -5  -11    4      0.47      0.00
   -4  -11    4     -0.24      0.00
   -3  -11    4      0.25      0.00
   -2  -11    4      0.02      0.00
   -1  -11    4     -0.06      0.00
    0  -11    4     -0.09      0.00
    1  -11    4     -0.06      0.00
    2  -11    4     -0.12      0.00
    3  -11    4     -0.20      0.00
    4  -11    4     -0.08      0.00
    5  -11    4      0.16      0.00
    6  -11    4      0.46      0.00
    7  -11    4      1.31      0.00
    8  -11    4      1.27      0.00
    9  -11    4      0.01      0.00
   10  -11    4     -0.35      0.00
   11  -11    4     -1.43      0.00
   12  -11    4     -2.36      0.00
   13  -11    4     -1.27      0.00
   -9  -10    4      1.31      0.00
   -8  -10    4      1.76      0.00
   -7  -10    4      2.60      0.00
   -6  -10    4      1.50      0.00
   -5  -10    4      0.37      0.00
   -4  -10    4      0.29      0.00
   -3  -10    4     -0.45      0.00
   -2  -10    4     -0.12      0.00
   -1  -10    4      0.02      0.00
    0  -10    4      0.38      0.00
    1  -10    4      0.24      0.00
    2  -10    4     -0.12      0.00
    3  -10    4     -0.19      0.00
    4  -10    4     -0.76      0.00
    5  -10    4     -1.02      0.00
    6  -10    4      0.09      0.00
    7  -10    4      0.22      0.00
    8  -10    4      0.66      0.00
    9  -10    4      0.89      0.00
   10  -10    4     -0.87      0.00
   11  -10    4     -1.66      0.00
   12  -10    4     -1.86      0.00
   13  -10    4     -2.24      0.00
   14  -10    4     -0.82      0.00
  -10   -9    4     -0.44      0.00
   -9   -9    4     -0.07      0.00
   -8   -9    4      1.53      0.00
   -7   -9    4      1.48      0.00
   -6   -9    4      1.26      0.00
   -5   -9    4      0.17      0.00
   -4   -9    4     -0.39      0.00
   -3   -9    4     -0.18      0.00
   -2   -9    4     -0.53      0.00
   -1   -9    4     -0.10      0.00
    0   -9    4     -0.30      0.00
    1   -9    4     -0.24      0.00
    2   -9    4     -0.05      0.00
    3   -9    4     -0.47      0.00
    4   -9    4     -0.25      0.00
    5   -9    4     -0.26      0.00
    6   -9    4     -1.22      0.00
    7   -9    4     -0.15      0.00
    8   -9    4      0.19      0.00
    9   -9    4      0.38      0.00
   10   -9    4      0.97      0.00
   11   -9    4     -0.16      0.00
   12   -9    4     -0.43      0.00
   13   -9    4      0.49      0.00
   14   -9    4      0.06      0.00
  -11   -8    4     -0.42      0.00
  -10   -8    4     -0.46      0.00
   -9   -8    4      0.01      0.00
   -8   -8    4      0.47      0.00
   -7   -8    4      1.42      0.00
   -6   -8    4      0.86      0.00
   -5   -8    4      0.98      0.00
   -4   -8    4      1.12      0.00
   -3   -8    4      1.53      0.00
   -2   -8    4      1.48      0.00
   -1   -8    4      0.58      0.00
    0   -8    4      0.49      0.00
    1   -8    4      0.13      0.00
    2   -8    4     -0.06      0.00
    3   -8    4      0.69      0.00
    4   -8    4      0.27      0.00
    5   -8    4     -0.30      0.00
    6   -8    4     -0.14      0.00
    7   -8    4     -1.39      0.00
    8   -8    4     -0.13      0.00
    9   -8    4      1.11      0.00
   10   -8    4      1.04      0.00
   11   -8    4      1.54      0.00
   12   -8    4      1.52      0.00
   13   -8    4      1.42      0.00
   14   -8    4      1.57      0.00
  -11   -7    4      0.18      0.00
  -10   -7    4      0.28      0.00
   -9   -7    4      0.17      0.00
   -8   -7    4      0.63      0.00
   -7   -7    4      0.71      0.00
   -6   -7    4      1.03      0.00
   -5   -7    4      1.11      0.00
   -4   -7    4      2.17      0.00
   -3   -7    4      2.09      0.00
   -2   -7    4      1.63      0.00
   -1   -7    4      0.91      0.00
    0   -7    4      0.04      0.00
    1   -7    4     -0.13      0.00
    2   -7    4      0.12      0.00
    3   -7    4     -0.42      0.00
    4   -7    4      0.02      0.00
    5   -7    4     -0.01      0.00
    6   -7    4     -0.88      0.00
    7   -7    4      0.06      0.00
    8   -7    4     -0.11      0.00
    9   -7    4      0.98      0.00
   10   -7    4      1.70      0.00
   11   -7    4      1.22      0.00
   12   -7    4      1.81      0.00
   13   -7    4      2.15      0.00
   14   -7    4      1.12      0.00
   15   -7    4      0.35      0.00
  -12   -6    4      0.59      0.00
  -11   -6    4      0.88      0.00
  -10   -6    4      1.09      0.00
   -9   -6    4      1.05      0.00
   -8   -6    4      0.53      0.00
   -7   -6    4      0.29      0.00
   -6   -6    4      0.33      0.00
   -5   -6    4      0.73      0.00
   -4   -6    4      1.12      0.00
   -3   -6    4      1.83      0.00
   -2   -6    4      1.16      0.00
   -1   -6    4      0.54      0.00
    0   -6    4      0.06      0.00
    1   -6    4      0.10      0.00
    2   -6    4     -0.41      0.00
    3   -6    4      0.09      0.00
    4   -6    4     -0.38      0.00
    5   -6    4     -0.50      0.00
    6   -6    4     -0.04      0.00
    7   -6    4     -0.85      0.00
    8   -6    4      0.10      0.00
    9   -6    4      0.12      0.00
   10   -6    4      0.42      0.00
   11   -6    4      0.74      0.00
   12   -6    4      0.84      0.00
   13   -6    4      1.33      0.00
   14   -6    4      0.71      0.00
   15   -6    4     -0.75      0.00
  -13   -5    4     -0.32      0.00
  -12   -5    4     -0.23      0.00
  -11   -5    4      1.07      0.00
  -10   -5    4      1.35      0.00
   -9   -5    4      0.63      0.00
   -8   -5    4      0.21      0.00
   -7   -5    4      0.02      0.00
   -6   -5    4     -0.23      0.00
   -5   -5    4      0.77      0.00
   -4   -5    4      2.12      0.00
   -3   -5    4      2.69      0.00
   -2   -5    4      2.43      0.00
   -1   -5    4      1.58      0.00
    0   -5    4      1.20      0.00
    1   -5    4     -0.33      0.00
    2   -5    4      0.25      0.00
    3   -5    4     -0.07      0.00
    4   -5    4      0.31      0.00
    5   -5    4      0.07      0.00
    6   -5    4     -0.57      0.00
    7   -5    4     -0.12      0.00
    8   -5    4     -0.69      0.00
    9   -5    4     -0.04      0.00
   10   -5    4     -0.24      0.00
   11   -5    4     -0.08      0.00
   12   -5    4      0.51      0.00
   13   -5    4      0.69      0.00
   14   -5    4      0.44      0.00
   15   -5    4     -0.46      0.00
  -12   -4    4     -0.61      0.00
  -11   -4    4     -0.34      0.00
  -10   -4    4      0.00      0.00
   -9   -4    4      0.03      0.00
   -8   -4    4     -0.33      0.00
   -7   -4    4     -0.39      0.00
   -6   -4    4      0.18      0.00
   -5   -4    4      0.63      0.00
   -4   -4    4      2.41      0.00
   -3   -4    4      3.25      0.00
   -2   -4    4      3.91      0.00
   -1   -4    4      3.40      0.00
    0   -4    4      1.91      0.00
    1   -4    4      1.50      0.00
    2   -4    4     -1.13      0.00
    3   -4    4      0.09      0.00
    4   -4    4      0.54      0.00
    5   -4    4      0.20      0.00
    6   -4    4      0.11      0.00
    7   -4    4     -0.26      0.00
    8   -4    4     -0.12      0.00
    9   -4    4     -0.94      0.00
   10   -4    4     -0.66      0.00
   11   -4    4     -0.95      0.00
   12   -4    4     -0.49      0.00
   13   -4    4      0.57      0.00
   14   -4    4      0.71      0.00
   15   -4    4      0.38      0.00
  -14   -3    4     -1.64      0.00
  -13   -3    4     -1.60      0.00
  -12   -3    4     -1.62      0.00
  -11   -3    4     -0.23      0.00
  -10   -3    4      0.07      0.00
   -9   -3    4      0.01      0.00
   -8   -3    4      0.48      0.00
   -7   -3    4      0.44      0.00
   -6   -3    4     -0.24      0.00
   -5   -3    4      0.64      0.00
   -4   -3    4      2.35      0.00
   -3   -3    4      5.37      0.00
   -2   -3    4      5.78      0.00
   -1   -3    4      7.84      0.00
    0   -3    4      7.91      0.00
    1   -3    4      3.87      0.00
    2   -3    4      3.20      0.00
    3   -3    4      1.20      0.00
    4   -3    4      2.09      0.00
    5   -3    4      1.98      0.00
    6   -3    4      0.69      0.00
    7   -3    4      0.13      0.00
    8   -3    4     -0.37      0.00
    9   -3    4     -0.46      0.00
   10   -3    4     -1.06      0.00
   11   -3    4     -0.49      0.00
   12   -3    4     -0.53      0.00
   13   -3    4     -0.26      0.00
   14   -3    4      0.43      0.00
   15   -3    4      0.33      0.00
  -13   -2    4     -1.57      0.00
  -12   -2    4     -0.69      0.00
  -11   -2    4     -0.39      0.00
  -10   -2    4      0.26      0.00
   -9   -2    4      0.50      0.00
   -8   -2    4      0.16      0.00
   -7   -2    4     -0.07      0.00
   -6   -2    4     -0.29      0.00
   -5   -2    4      0.34      0.00
   -4   -2    4      2.64      0.00
   -3   -2    4      3.62      0.00
   -2   -2    4      6.73      0.00
   -1   -2    4      6.75      0.00
    0   -2    4      8.54      0.00
    1   -2    4      8.54      0.00
    2   -2    4      3.14      0.00
    3   -2    4      3.76      0.00
    4   -2    4      3.38      0.00
    5   -2    4      2.75      0.00
    6   -2    4      1.88      0.00
    7   -2    4      1.27      0.00
    8   -2    4      0.87      0.00
    9   -2    4      0.47      0.00
   10   -2    4      0.80      0.00
   11   -2    4      0.17      0.00
   12   -2    4     -0.10      0.00
   13   -2    4     -0.41      0.00
   14   -2    4     -0.38      0.00
   15   -2    4     -0.04      0.00
  -15   -1    4      0.48      0.00
  -14   -1    4      0.75      0.00
  -13   -1    4      0.19      0.00
  -12   -1    4      0.02      0.00
  -11   -1    4      0.43      0.00
  -10   -1    4      0.27      0.00
   -9   -1    4     -0.27      0.00
   -8   -1    4     -0.15      0.00
   -7   -1    4     -0.21      0.00
   -6   -1    4     -0.28      0.00
   -5   -1    4     -0.29      0.00
   -4   -1    4      0.64      0.00
   -3   -1    4      1.82      0.00
   -2   -1    4      0.29      0.00
   -1   -1    4      5.52      0.00
    0   -1    4      7.64      0.00
    1   -1    4      7.23      0.00
    2   -1    4      6.45      0.00
    3   -1    4      1.59      0.00
    4   -1    4      2.12      0.00
    5   -1    4      2.19      0.00
    6   -1    4      1.90      0.00
    7   -1    4      2.02      0.00
    8   -1    4      2.20      0.00
    9   -1    4      1.35      0.00
   10   -1    4      0.33      0.00
   11   -1    4      0.44      0.00
   12   -1    4      0.11      0.00
   13   -1    4      0.18      0.00
   14   -1    4      0.54      0.00
  -15    0    4      3.72      0.00
  -14    0    4      3.03      0.00
  -13    0    4      2.26      0.00
  -12    0    4      1.08      0.00
  -11    0    4      0.31      0.00
  -10    0    4     -0.08      0.00
   -9    0    4     -0.02      0.00
   -8    0    4     -0.14      0.00
   -7    0    4      0.31      0.00
   -6    0    4      0.13      0.00
   -5    0    4      0.50      0.00
   -4    0    4      0.18      0.00
   -3    0    4      0.14      0.00
   -2    0    4      2.86      0.00
   -1    0    4      2.95      0.00
    0    0    4      9.22      0.00
    1    0    4      9.95      0.00
    2    0    4      4.90      0.00
    3    0    4      3.24      0.00
    4    0    4      0.54      0.00
    5    0    4      0.91      0.00
    6    0    4      1.57      0.00
    7    0    4      2.52      0.00
    8    0    4      2.41      0.00
    9    0    4      1.72      0.00
   10    0    4      1.10      0.00
   11    0    4      0.96      0.00
   12    0    4      1.59      0.00
   13    0    4      2.19      0.00
   14    0    4      2.24      0.00
  -15    1    4      3.46      0.00
  -14    1    4      3.00      0.00
  -13    1    4      1.67      0.00
  -12    1    4      0.64      0.00
  -11    1    4     -0.12      0.00
  -10    1    4     -0.31      0.00
   -9    1    4     -0.94      0.00
   -8    1    4     -0.54      0.00
   -7    1    4     -0.08      0.00
   -6    1    4      0.61      0.00
   -5    1    4     -0.10      0.00
   -4    1    4      0.49      0.00
   -3    1    4     -0.13      0.00
   -2    1    4     -1.75      0.00
   -1    1    4      2.14      0.00
    0    1    4      2.36      0.00
    1    1    4      5.20      0.00
    2    1    4      5.16      0.00
    3    1    4      1.58      0.00
    4    1    4      1.64      0.00
    5    1    4      0.64      0.00
    6    1    4      0.56      0.00
    7    1    4      0.98      0.00
    8    1    4      1.94      0.00
    9    1    4      1.63      0.00
   10    1    4      1.13      0.00
   11    1    4      1.35      0.00
   12    1    4      1.87      0.00
   13    1    4      1.98      0.00
   14    1    4      2.00      0.00
  -15    2    4      1.03      0.00
  -14    2    4      0.76      0.00
  -13    2    4      0.71      0.00
  -12    2    4      0.72      0.00
  -11    2    4      0.43      0.00
  -10    2    4     -0.48      0.00
   -9    2    4     -0.79      0.00
   -8    2    4     -1.31      0.00
   -7    2    4     -0.29      0.00
   -6    2    4      0.26      0.00
   -5    2    4      0.74      0.00
   -4    2    4     -0.97      0.00
   -3    2    4     -1.27      0.00
   -2    2    4     -1.54      0.00
   -1    2    4     -3.82      0.00
    0    2    4     -0.11      0.00
    1    2    4      0.50      0.00
    2    2    4      1.76      0.00
    3    2    4      2.68      0.00
    4    2    4      0.89      0.00
    5    2    4     -0.08      0.00
    6    2    4     -1.21      0.00
    7    2    4     -0.68      0.00
    8    2    4     -0.01      0.00
    9    2    4      0.40      0.00
   10    2    4      0.04      0.00
   11    2    4     -0.27      0.00
   12    2    4     -0.16      0.00
   13    2    4      0.45      0.00
  -15    3    4     -0.90      0.00
  -14    3    4     -1.19      0.00
  -13    3    4     -0.55      0.00
  -12    3    4     -0.12      0.00
  -11    3    4     -0.04      0.00
  -10    3    4     -0.19      0.00
   -9    3    4     -0.89      0.00
   -8    3    4     -0.48      0.00
   -7    3    4     -0.34      0.00
   -6    3    4      0.61      0.00
   -5    3    4     -0.12      0.00
   -4    3    4      0.16      0.00
   -3    3    4     -0.45      0.00
   -2    3    4     -0.37      0.00
   -1    3    4      0.33      0.00
    0    3    4     -1.87      0.00
    1    3    4      0.15      0.00
    2    3    4      0.65      0.00
    3    3    4      0.84      0.00
    4    3    4      0.59      0.00
    5    3    4     -1.07      0.00
    6    3    4     -1.87      0.00
    7    3    4     -1.68      0.00
    8    3    4     -0.51      0.00
    9    3    4     -0.25      0.00
   10    3    4     -0.59      0.00
   11    3    4     -0.73      0.00
   12    3    4     -0.49      0.00
   13    3    4     -0.51      0.00
  -15    4    4     -1.31      0.00
  -14    4    4     -1.84      0.00
  -13    4    4     -1.48      0.00
  -12    4    4     -0.46      0.00
  -11    4    4     -0.29      0.00
  -10    4    4     -0.06      0.00
   -9    4    4      0.41      0.00
   -8    4    4     -0.05      0.00
   -7    4    4      0.45      0.00
   -6    4    4     -0.03      0.00
   -5    4    4      0.11      0.00
   -4    4    4     -0.94      0.00
   -3    4    4     -0.24      0.00
   -2    4    4      0.07      0.00
   -1    4    4     -0.79      0.00
    0    4    4     -0.77      0.00
    1    4    4     -1.92      0.00
    2    4    4     -0.35      0.00
    3    4    4      0.27      0.00
    4    4    4     -0.01      0.00
    5    4    4     -1.06      0.00
    6    4    4     -1.87      0.00
    7    4    4     -1.69      0.00
    8    4    4     -1.12      0.00
    9    4    4     -0.73      0.00
   10    4    4     -0.75      0.00
   11    4    4     -0.80      0.00
   12    4    4     -0.61      0.00
  -15    5    4     -0.89      0.00
  -14    5    4     -0.71      0.00
  -13    5    4      0.33      0.00
  -12    5    4      0.86      0.00
  -11    5    4      1.16      0.00
  -10    5    4      0.86      0.00
   -9    5    4      0.89      0.00
   -8    5    4      1.06      0.00
   -7    5    4      0.26      0.00
   -6    5    4      1.13      0.00
   -5    5    4      0.75      0.00
   -4    5    4      0.90      0.00
   -3    5    4      0.70      0.00
   -2    5    4      0.99      0.00
   -1    5    4      0.63      0.00
    0    5    4     -0.56      0.00
    1    5    4     -0.54      0.00
    2    5    4     -0.48      0.00
    3    5    4      0.41      0.00
    4    5    4      0.20      0.00
    5    5    4     -0.29      0.00
    6    5    4     -1.09      0.00
    7    5    4     -1.21      0.00
    8    5    4     -1.35      0.00
    9    5    4     -1.33      0.00
   10    5    4     -1.13      0.00
   11    5    4     -0.69      0.00
   12    5    4     -0.44      0.00
  -15    6    4      0.10      0.00
  -14    6    4      0.69      0.00
  -13    6    4      1.84      0.00
  -12    6    4      2.34      0.00
  -11    6    4      1.36      0.00
  -10    6    4      1.13      0.00
   -9    6    4      0.87      0.00
   -8    6    4      0.51      0.00
   -7    6    4      0.79      0.00
   -6    6    4      0.17      0.00
   -5    6    4      1.42      0.00
   -4    6    4      1.79      0.00
   -3    6    4      2.05      0.00
   -2    6    4      2.31      0.00
   -1    6    4      1.92      0.00
    0    6    4      0.70      0.00
    1    6    4     -0.19      0.00
    2    6    4     -0.42      0.00
    3    6    4     -0.25      0.00
    4    6    4      0.28      0.00
    5    6    4      0.14      0.00
    6    6    4     -0.18      0.00
    7    6    4     -1.23      0.00
    8    6    4     -1.58      0.00
    9    6    4     -1.92      0.00
   10    6    4     -1.44      0.00
   11    6    4     -0.46      0.00
  -15    7    4      0.57      0.00
  -14    7    4      1.41      0.00
  -13    7    4      2.12      0.00
  -12    7    4      2.06      0.00
  -11    7    4      1.48      0.00
  -10    7    4      0.48      0.00
   -9    7    4      0.92      0.00
   -8    7    4      0.79      0.00
   -7    7    4     -0.35      0.00
   -6    7    4      0.08      0.00
   -5    7    4     -0.33      0.00
   -4    7    4      0.48      0.00
   -3    7    4      1.43      0.00
   -2    7    4      1.40      0.00
   -1    7    4      1.25      0.00
    0    7    4      0.90      0.00
    1    7    4     -0.11      0.00
    2    7    4     -0.21      0.00
    3    7    4     -0.06      0.00
    4    7    4      0.49      0.00
    5    7    4      0.53      0.00
    6    7    4     -0.19      0.00
    7    7    4     -0.82      0.00
    8    7    4     -2.09      0.00
    9    7    4     -2.03      0.00
   10    7    4     -1.42      0.00
  -15    8    4      0.02      0.00
  -14    8    4      0.36      0.00
  -13    8    4      1.03      0.00
  -12    8    4      1.03      0.00
  -11    8    4      0.31      0.00
  -10    8    4      0.40      0.00
   -9    8    4      0.11      0.00
   -8    8    4      0.40      0.00
   -7    8    4      0.44      0.00
   -6    8    4     -0.80      0.00
   -5    8    4     -0.18      0.00
   -4    8    4     -0.06      0.00
   -3    8    4     -0.09      0.00
   -2    8    4      0.80      0.00
   -1    8    4      0.83      0.00
    0    8    4      0.70      0.00
    1    8    4      1.05      0.00
    2    8    4      0.71      0.00
    3    8    4      1.12      0.00
    4    8    4      1.13      0.00
    5    8    4      1.49      0.00
    6    8    4      1.00      0.00
    7    8    4      0.10      0.00
    8    8    4      0.03      0.00
    9    8    4     -0.73      0.00
   10    8    4     -0.70      0.00
  -14    9    4     -0.65      0.00
  -13    9    4     -0.45      0.00
  -12    9    4      0.10      0.00
  -11    9    4      0.23      0.00
  -10    9    4     -0.33      0.00
   -9    9    4      0.23      0.00
   -8    9    4      0.13      0.00
   -7    9    4     -0.28      0.00
   -6    9    4      0.11      0.00
   -5    9    4     -0.93      0.00
   -4    9    4     -1.09      0.00
   -3    9    4     -0.66      0.00
   -2    9    4     -0.99      0.00
   -1    9    4     -0.33      0.00
    0    9    4      0.00      0.00
    1    9    4     -0.04      0.00
    2    9    4      0.39      0.00
    3    9    4      0.36      0.00
    4    9    4      1.18      0.00
    5    9    4      0.99      0.00
    6    9    4      1.38      0.00
    7    9    4      1.40      0.00
    9    9    4      0.61      0.00
  -14   10    4     -1.07      0.00
  -13   10    4     -1.10      0.00
  -12   10    4     -0.37      0.00
  -11   10    4      0.37      0.00
  -10   10    4      0.94      0.00
   -9   10    4      0.50      0.00
   -8   10    4      0.69      0.00
   -7   10    4      0.66      0.00
   -6   10    4     -0.37      0.00
   -5   10    4     -0.24      0.00
   -4   10    4     -0.84      0.00
   -3   10    4     -1.48      0.00
   -2   10    4     -0.64      0.00
   -1   10    4     -0.80      0.00
    0   10    4     -0.81      0.00
    1   10    4     -0.82      0.00
    2   10    4     -0.67      0.00
    3   10    4      0.03      0.00
    4   10    4      0.11      0.00
    5   10    4      1.08      0.00
    6   10    4      0.84      0.00
    7   10    4      0.97      0.00
    8   10    4      1.11      0.00
  -13   11    4     -1.88      0.00
  -12   11    4     -0.89      0.00
  -11   11    4      0.19      0.00
  -10   11    4      0.48      0.00
   -9   11    4      1.18      0.00
   -8   11    4      1.18      0.00
   -7   11    4      0.95      0.00
   -6   11    4      1.26      0.00
   -5   11    4      0.20      0.00
   -4   11    4     -0.39      0.00
   -3   11    4     -0.46      0.00
   -2   11    4     -0.87      0.00
   -1   11    4     -0.09      0.00
    0   11    4     -0.28      0.00
    1   11    4     -0.34      0.00
    2   11    4     -0.18      0.00
    3   11    4      0.15      0.00
    4   11    4      0.74      0.00
    5   11    4      0.27      0.00
    6   11    4      0.82      0.00
  -12   12    4     -0.94      0.00
  -11   12    4     -0.93      0.00
  -10   12    4     -0.72      0.00
   -9   12    4     -0.42      0.00
   -8   12    4      0.79      0.00
   -7   12    4      1.59      0.00
   -6   12    4      1.00      0.00
   -5   12    4      0.96      0.00
   -4   12    4     -0.21      0.00
   -3   12    4     -1.24      0.00
   -2   12    4     -0.36      0.00
   -1   12    4      0.14      0.00
    0   12    4      0.79      0.00
    1   12    4      0.32      0.00
    2   12    4      0.17      0.00
    3   12    4     -0.11      0.00
    4   12    4     -0.58      0.00
    5   12    4     -0.13      0.00
  -11   13    4     -1.79      0.00
  -10   13    4     -2.35      0.00
   -9   13    4     -1.33      0.00
   -8   13    4     -0.01      0.00
   -7   13    4      0.66      0.00
   -6   13    4      1.15      0.00
   -5   13    4      0.27      0.00
   -4   13    4     -0.08      0.00
   -3   13    4     -0.39      0.00
   -2   13    4     -0.30      0.00
   -1   13    4      1.26      0.00
    0   13    4      1.47      0.00
    1   13    4      1.33      0.00
    2   13    4      0.27      0.00
    3   13    4     -0.28      0.00
   -9   14    4     -0.96      0.00
   -8   14    4     -0.11      0.00
   -7   14    4      0.29      0.00
   -6   14    4     -0.16      0.00
   -5   14    4      0.46      0.00
   -4   14    4      0.07      0.00
   -3   14    4     -0.20      0.00
   -2   14    4      0.13      0.00
   -1   14    4      0.60      0.00
    0   14    4      1.65      0.00
    1   14    4      1.21      0.00
   -6   15    4      0.31      0.00
   -5   15    4      0.15      0.00
   -4   15    4      0.67      0.00
   -3   15    4     -0.11      0.00
   -1  -15    5      0.52      0.00
    0  -15    5      0.27      0.00
    1  -15    5      0.36      0.00
    2  -15    5      1.73      0.00
    3  -15    5      1.94      0.00
    5  -15    5      1.72      0.00
    6  -15    5      0.13      0.00
    7  -15    5     -0.87      0.00
    8  -15    5     -1.21      0.00
   -3  -14    5      0.09      0.00
   -2  -14    5      0.26      0.00
   -1  -14    5     -0.05      0.00
    0  -14    5      0.02      0.00
    1  -14    5      0.56      0.00
    2  -14    5      0.93      0.00
    3  -14    5      2.36      0.00
    4  -14    5      2.56      0.00
    5  -14    5      1.61      0.00
    6  -14    5      0.96      0.00
    7  -14    5     -0.30      0.00
    8  -14    5     -0.86      0.00
    9  -14    5     -0.84      0.00
   10  -14    5     -0.35      0.00
   -5  -13    5     -0.27      0.00
   -4  -13    5      0.48      0.00
   -3  -13    5      0.30      0.00
   -2  -13    5      0.79      0.00
   -1  -13    5      0.78      0.00
    0  -13    5     -0.09      0.00
    1  -13    5     -0.32      0.00
    2  -13    5      0.73      0.00
    3  -13    5      0.99      0.00
    4  -13    5      1.51      0.00
    5  -13    5      1.65      0.00
    6  -13    5      1.01      0.00
    7  -13    5      0.43      0.00
    8  -13    5      0.07      0.00
    9  -13    5      0.12      0.00
   10  -13    5     -0.14      0.00
   11  -13    5      0.31      0.00
   -7  -12    5      0.16      0.00
   -6  -12    5      0.27      0.00
   -5  -12    5     -0.03      0.00
   -4  -12    5      0.07      0.00
   -3  -12    5      1.00      0.00
   -2  -12    5      0.62      0.00
   -1  -12    5      0.31      0.00
    0  -12    5      0.05      0.00
    1  -12    5     -0.37      0.00
    2  -12    5     -0.42      0.00
    3  -12    5      0.55      0.00
    4  -12    5      0.76      0.00
    5  -12    5      0.80      0.00
    6  -12    5      1.09      0.00
    7  -12    5      1.36      0.00
    8  -12    5      0.81      0.00
    9  -12    5      0.42      0.00
   10  -12    5      0.62      0.00
   11  -12    5     -0.24      0.00
   12  -12    5     -0.25      0.00
   -8  -11    5      1.38      0.00
   -7  -11    5      1.98      0.00
   -6  -11    5      0.54      0.00
   -5  -11    5      0.41      0.00
   -4  -11    5      0.43      0.00
   -3  -11    5      0.09      0.00
   -2  -11    5      0.46      0.00
   -1  -11    5      0.27      0.00
    0  -11    5      0.02      0.00
    1  -11    5     -0.17      0.00
    2  -11    5     -0.05      0.00
    3  -11    5     -0.20      0.00
    4  -11    5     -0.37      0.00
    5  -11    5     -0.12      0.00
    6  -11    5      0.59      0.00
    7  -11    5      0.85      0.00
    8  -11    5      1.42      0.00
    9  -11    5      0.63      0.00
   10  -11    5     -0.82      0.00
   11  -11    5     -1.09      0.00
   12  -11    5     -1.88      0.00
   13  -11    5     -1.84      0.00
   -9  -10    5      0.89      0.00
   -8  -10    5      1.92      0.00
   -7  -10    5      1.85      0.00
   -6  -10    5      1.81      0.00
   -5  -10    5      0.23      0.00
   -4  -10    5      0.01      0.00
   -3  -10    5      0.02      0.00
   -2  -10    5     -0.24      0.00
   -1  -10    5      0.08      0.00
    0  -10    5      0.12      0.00
    1  -10    5      0.19      0.00
    2  -10    5     -0.13      0.00
    3  -10    5     -0.47      0.00
    4  -10    5     -0.52      0.00
    5  -10    5     -0.90      0.00
    6  -10    5     -0.40      0.00
    7  -10    5      1.10      0.00
    8  -10    5      0.91      0.00
    9  -10    5      0.98      0.00
   10  -10    5      0.20      0.00
   11  -10    5     -1.64      0.00
   12  -10    5     -1.61      0.00
   13  -10    5     -1.13      0.00
  -10   -9    5     -0.48      0.00
   -9   -9    5     -0.43      0.00
   -8   -9    5      0.71      0.00
   -7   -9    5      1.71      0.00
   -6   -9    5      0.76      0.00
   -5   -9    5      0.43      0.00
   -4   -9    5     -0.29      0.00
   -3   -9    5     -0.07      0.00
   -2   -9    5     -0.24      0.00
   -1   -9    5     -0.47      0.00
    0   -9    5     -0.29      0.00
    1   -9    5     -0.56      0.00
    2   -9    5     -0.28      0.00
    3   -9    5     -0.03      0.00
    4   -9    5     -0.72      0.00
    5   -9    5     -0.45      0.00
    6   -9    5     -0.62      0.00
    7   -9    5     -0.82      0.00
    8   -9    5      0.78      0.00
    9   -9    5      0.82      0.00
   10   -9    5      0.69      0.00
   11   -9    5      0.72      0.00
   12   -9    5      0.05      0.00
   13   -9    5      0.52      0.00
   14   -9    5      1.11      0.00
  -11   -8    5     -0.23      0.00
  -10   -8    5     -0.57      0.00
   -9   -8    5     -0.06      0.00
   -8   -8    5      0.50      0.00
   -7   -8    5      0.99      0.00
   -6   -8    5      1.25      0.00
   -5   -8    5      0.98      0.00
   -4   -8    5      1.81      0.00
   -3   -8    5      1.80      0.00
   -2   -8    5      1.86      0.00
   -1   -8    5      1.00      0.00
    0   -8    5      0.25      0.00
    1   -8    5      0.43      0.00
    2   -8    5      0.28      0.00
    3   -8    5      0.17      0.00
    4   -8    5      0.63      0.00
    5   -8    5     -0.64      0.00
    6   -8    5     -0.98      0.00
    7   -8    5     -0.74      0.00
    8   -8    5     -0.85      0.00
    9   -8    5      1.01      0.00
   10   -8    5      1.51      0.00
   11   -8    5      1.34      0.00
   12   -8    5      2.04      0.00
   13   -8    5      2.06      0.00
   14   -8    5      1.43      0.00
  -12   -7    5      0.12      0.00
  -11   -7    5      0.09      0.00
  -10   -7    5      0.62      0.00
   -9   -7    5      0.31      0.00
   -8   -7    5      0.39      0.00
   -7   -7    5      0.59      0.00
   -6   -7    5      0.94      0.00
   -5   -7    5      1.43      0.00
   -4   -7    5      2.20      0.00
   -3   -7    5      3.01      0.00
   -2   -7    5      1.99      0.00
   -1   -7    5      1.27      0.00
    0   -7    5      0.68      0.00
    1   -7    5      0.20      0.00
    2   -7    5      0.26      0.00
    3   -7    5      0.33      0.00
    4   -7    5     -0.57      0.00
    5   -7    5      0.05      0.00
    6   -7    5     -0.50      0.00
    7   -7    5     -0.56      0.00
    8   -7    5      0.56      0.00
    9   -7    5      0.75      0.00
   10   -7    5      1.63      0.00
   11   -7    5      1.71      0.00
   12   -7    5      1.69      0.00
   13   -7    5      2.24      0.00
   14   -7    5      1.57      0.00
  -12   -6    5      0.23      0.00
  -11   -6    5      1.27      0.00
  -10   -6    5      1.07      0.00
   -9   -6    5      0.84      0.00
   -8   -6    5      0.26      0.00
   -7   -6    5     -0.11      0.00
   -6   -6    5     -0.32      0.00
   -5   -6    5      0.58      0.00
   -4   -6    5      1.32      0.00
   -3   -6    5      1.68      0.00
   -2   -6    5      1.56      0.00
   -1   -6    5      0.74      0.00
    0   -6    5      0.40      0.00
    1   -6    5      0.35      0.00
    2   -6    5      0.27      0.00
    3   -6    5     -0.28      0.00
    4   -6    5      0.15      0.00
    5   -6    5     -0.67      0.00
    6   -6    5     -0.03      0.00
    7   -6    5      0.02      0.00
    8   -6    5     -0.14      0.00
    9   -6    5      0.58      0.00
   10   -6    5      0.33      0.00
   11   -6    5      0.56      0.00
   12   -6    5      0.80      0.00
   13   -6    5      0.94      0.00
   14   -6    5      0.70      0.00
   15   -6    5     -0.34      0.00
  -13   -5    5     -0.27      0.00
  -12   -5    5      0.57      0.00
  -11   -5    5      0.83      0.00
  -10   -5    5      1.53      0.00
   -9   -5    5      0.69      0.00
   -8   -5    5     -0.34      0.00
   -7   -5    5     -0.63      0.00
   -6   -5    5     -0.29      0.00
   -5   -5    5      0.06      0.00
   -4   -5    5      1.81      0.00
   -3   -5    5      2.50      0.00
   -2   -5    5      2.37      0.00
   -1   -5    5      1.52      0.00
    0   -5    5      1.33      0.00
    1   -5    5      0.77      0.00
    2   -5    5     -0.04      0.00
    3   -5    5      0.63      0.00
    4   -5    5     -0.07      0.00
    5   -5    5      0.24      0.00
    6   -5    5     -0.37      0.00
    7   -5    5     -0.08      0.00
    8   -5    5     -0.18      0.00
    9   -5    5     -0.41      0.00
   10   -5    5     -0.03      0.00
   11   -5    5     -0.37      0.00
   12   -5    5      0.07      0.00
   13   -5    5      0.53      0.00
   14   -5    5      0.32      0.00
   15   -5    5     -0.13      0.00
  -13   -4    5     -1.54      0.00
  -12   -4    5     -0.81      0.00
  -11   -4    5      0.42      0.00
  -10   -4    5      0.03      0.00
   -9   -4    5     -0.27      0.00
   -8   -4    5     -0.38      0.00
   -7   -4    5     -0.70      0.00
   -6   -4    5     -0.79      0.00
   -5   -4    5      0.07      0.00
   -4   -4    5      1.10      0.00
   -3   -4    5      2.56      0.00
   -2   -4    5      2.33      0.00
   -1   -4    5      3.05      0.00
    0   -4    5      1.69      0.00
    1   -4    5      0.63      0.00
    2   -4    5     -0.01      0.00
    3   -4    5     -0.98      0.00
    4   -4    5      0.51      0.00
    5   -4    5      0.05      0.00
    6   -4    5      0.19      0.00
    7   -4    5     -0.04      0.00
    8   -4    5      0.05      0.00
    9   -4    5     -0.56      0.00
   10   -4    5     -0.95      0.00
   11   -4    5     -0.57      0.00
   12   -4    5     -0.64      0.00
   13   -4    5      0.25      0.00
   14   -4    5      1.01      0.00
   15   -4    5      0.64      0.00
  -14   -3    5     -1.90      0.00
  -13   -3    5     -1.25      0.00
  -12   -3    5     -0.93      0.00
  -11   -3    5     -0.46      0.00
  -10   -3    5      0.47      0.00
   -9   -3    5      0.38      0.00
   -8   -3    5      0.04      0.00
   -7   -3    5     -0.03      0.00
   -6   -3    5     -0.99      0.00
   -5   -3    5     -1.17      0.00
   -4   -3    5      0.52      0.00
   -3   -3    5      2.64      0.00
   -2   -3    5      4.65      0.00
   -1   -3    5      4.00      0.00
    0   -3    5      5.66      0.00
    1   -3    5      3.14      0.00
    2   -3    5      0.43      0.00
    3   -3    5      1.14      0.00
    4   -3    5      0.65      0.00
    5   -3    5      1.12      0.00
    6   -3    5      0.32      0.00
    7   -3    5      0.26      0.00
    8   -3    5     -0.35      0.00
    9   -3    5     -0.33      0.00
   10   -3    5     -0.54      0.00
   11   -3    5     -0.76      0.00
   12   -3    5     -0.41      0.00
   13   -3    5     -0.34      0.00
   14   -3    5      0.25      0.00
   15   -3    5      0.70      0.00
  -14   -2    5     -0.84      0.00
  -13   -2    5     -1.60      0.00
  -12   -2    5     -0.65      0.00
  -11   -2    5      0.28      0.00
  -10   -2    5      0.51      0.00
   -9   -2    5      0.58      0.00
   -8   -2    5      0.55      0.00
   -7   -2    5     -0.42      0.00
   -6   -2    5     -1.11      0.00
   -5   -2    5     -1.21      0.00
   -4   -2    5      0.87      0.00
   -3   -2    5      2.09      0.00
   -2   -2    5      2.15      0.00
   -1   -2    5      4.42      0.00
    0   -2    5      3.09      0.00
    1   -2    5      4.38      0.00
    2   -2    5      2.81      0.00
    3   -2    5      0.88      0.00
    4   -2    5      2.51      0.00
    5   -2    5      1.52      0.00
    6   -2    5      0.69      0.00
    7   -2    5      0.36      0.00
    8   -2    5      1.02      0.00
    9   -2    5      0.48      0.00
   10   -2    5      0.71      0.00
   11   -2    5      0.65      0.00
   12   -2    5     -0.21      0.00
   13   -2    5     -0.40      0.00
   14   -2    5     -0.14      0.00
  -15   -1    5      0.74      0.00
  -14   -1    5      0.18      0.00
  -13   -1    5      0.44      0.00
  -12   -1    5      0.00      0.00
  -11   -1    5      0.22      0.00
  -10   -1    5      0.42      0.00
   -9   -1    5      0.25      0.00
   -8   -1    5     -0.19      0.00
   -7   -1    5     -0.01      0.00
   -6   -1    5     -0.56      0.00
   -5   -1    5     -0.35      0.00
   -4   -1    5     -0.70      0.00
   -3   -1    5      0.12      0.00
   -2   -1    5     -1.02      0.00
   -1   -1    5     -2.02      0.00
    0   -1    5      3.24      0.00
    1   -1    5      2.71      0.00
    2   -1    5      2.57      0.00
    3   -1    5      2.10      0.00
    4   -1    5      0.47      0.00
    5   -1    5      0.96      0.00
    6   -1    5      0.70      0.00
    7   -1    5      1.19      0.00
    8   -1    5      1.30      0.00
    9   -1    5      1.49      0.00
   10   -1    5      0.62      0.00
   11   -1    5      0.43      0.00
   12   -1    5      0.53      0.00
   13   -1    5      0.51      0.00
   14   -1    5      0.74      0.00
  -15    0    5      3.45      0.00
  -14    0    5      3.05      0.00
  -13    0    5      1.68      0.00
  -12    0    5      0.84      0.00
  -11    0    5      0.12      0.00
  -10    0    5     -0.04      0.00
   -9    0    5     -0.09      0.00
   -8    0    5      0.42      0.00
   -7    0    5      0.49      0.00
   -6    0    5      0.65      0.00
   -5    0    5      0.16      0.00
   -4    0    5      1.10      0.00
   -3    0    5     -0.70      0.00
   -2    0    5     -0.61      0.00
   -1    0    5      0.99      0.00
    0    0    5      1.44      0.00
    1    0    5      6.14      0.00
    2    0    5      3.82      0.00
    3    0    5      1.19      0.00
    4    0    5      0.84      0.00
    5    0    5     -0.03      0.00
    6    0    5      0.43      0.00
    7    0    5      1.35      0.00
    8    0    5      2.15      0.00
    9    0    5      1.24      0.00
   10    0    5      0.94      0.00
   11    0    5      1.04      0.00
   12    0    5      1.54      0.00
   13    0    5      2.01      0.00
   14    0    5      2.23      0.00
  -15    1    5      3.35      0.00
  -14    1    5      2.69      0.00
  -13    1    5      1.46      0.00
  -12    1    5      0.31      0.00
  -11    1    5     -0.35      0.00
  -10    1    5     -0.54      0.00
   -9    1    5     -0.44      0.00
   -8    1    5     -0.55      0.00
   -7    1    5      0.33      0.00
   -6    1    5      0.77      0.00
   -5    1    5      0.98      0.00
   -4    1    5     -0.36      0.00
   -3    1    5      0.39      0.00
   -2    1    5     -2.05      0.00
   -1    1    5     -2.14      0.00
    0    1    5      1.65      0.00
    1    1    5      1.58      0.00
    2    1    5      3.63      0.00
    3    1    5      2.08      0.00
    4    1    5      0.37      0.00
    5    1    5      0.08      0.00
    6    1    5     -0.12      0.00
    7    1    5      0.50      0.00
    8    1    5      1.10      0.00
    9    1    5      1.37      0.00
   10    1    5      0.71      0.00
   11    1    5      0.75      0.00
   12    1    5      1.33      0.00
   13    1    5      1.82      0.00
   14    1    5      1.55      0.00
  -15    2    5      1.09      0.00
  -14    2    5      0.63      0.00
  -13    2    5      0.57      0.00
  -12    2    5      0.43      0.00
  -11    2    5      0.32      0.00
  -10    2    5     -0.32      0.00
   -9    2    5     -0.91      0.00
   -8    2    5     -0.71      0.00
   -7    2    5     -0.24      0.00
   -6    2    5      0.75      0.00
   -5    2    5      0.44      0.00
   -4    2    5      0.08      0.00
   -3    2    5     -2.52      0.00
   -2    2    5     -2.10      0.00
   -1    2    5     -3.17      0.00
    0    2    5     -3.05      0.00
    1    2    5      0.86      0.00
    2    2    5      0.80      0.00
    3    2    5      1.59      0.00
    4    2    5      0.77      0.00
    5    2    5     -0.55      0.00
    6    2    5     -1.32      0.00
    7    2    5     -0.96      0.00
    8    2    5     -0.20      0.00
    9    2    5     -0.30      0.00
   10    2    5     -0.67      0.00
   11    2    5     -0.80      0.00
   12    2    5     -0.61      0.00
   13    2    5     -0.17      0.00
  -15    3    5     -0.60      0.00
  -14    3    5     -0.90      0.00
  -13    3    5     -0.58      0.00
  -12    3    5      0.25      0.00
  -11    3    5     -0.04      0.00
  -10    3    5     -0.13      0.00
   -9    3    5     -0.48      0.00
   -8    3    5     -0.59      0.00
   -7    3    5      0.19      0.00
   -6    3    5      0.69      0.00
   -5    3    5      0.88      0.00
   -4    3    5     -0.25      0.00
   -3    3    5      0.51      0.00
   -2    3    5     -0.67      0.00
   -1    3    5     -0.11      0.00
    0    3    5     -0.36      0.00
    1    3    5     -0.92      0.00
    2    3    5      1.08      0.00
    3    3    5      0.77      0.00
    4    3    5      0.52      0.00
    5    3    5     -0.61      0.00
    6    3    5     -1.30      0.00
    7    3    5     -1.37      0.00
    8    3    5     -0.81      0.00
    9    3    5     -0.64      0.00
   10    3    5     -1.00      0.00
   11    3    5     -1.25      0.00
   12    3    5     -0.78      0.00
   13    3    5     -0.48      0.00
  -15    4    5     -0.82      0.00
  -14    4    5     -1.27      0.00
  -13    4    5     -0.83      0.00
  -12    4    5     -0.41      0.00
  -11    4    5      0.09      0.00
  -10    4    5     -0.31      0.00
   -9    4    5      0.11      0.00
   -8    4    5      0.08      0.00
   -7    4    5      0.01      0.00
   -6    4    5      0.55      0.00
   -5    4    5      0.23      0.00
   -4    4    5      0.37      0.00
   -3    4    5     -0.10      0.00
   -2    4    5      1.14      0.00
   -1    4    5      0.13      0.00
    0    4    5     -0.44      0.00
    1    4    5     -0.53      0.00
    2    4    5     -0.40      0.00
    3    4    5      0.75      0.00
    4    4    5      0.33      0.00
    5    4    5     -0.40      0.00
    6    4    5     -1.40      0.00
    7    4    5     -1.38      0.00
    8    4    5     -1.16      0.00
    9    4    5     -0.87      0.00
   10    4    5     -0.92      0.00
   11    4    5     -0.73      0.00
   12    4    5     -0.70      0.00
  -15    5    5     -0.15      0.00
  -14    5    5     -0.21      0.00
  -13    5    5      0.65      0.00
  -12    5    5      1.37      0.00
  -11    5    5      0.77      0.00
  -10    5    5      0.81      0.00
   -9    5    5      0.37      0.00
   -8    5    5      0.67      0.00
   -7    5    5      0.53      0.00
   -6    5    5      0.42      0.00
   -5    5    5      1.28      0.00
   -4    5    5      0.98      0.00
   -3    5    5      1.39      0.00
   -2    5    5      1.17      0.00
   -1    5    5      1.11      0.00
    0    5    5     -0.23      0.00
    1    5    5     -0.55      0.00
    2    5    5     -0.23      0.00
    3    5    5      0.23      0.00
    4    5    5      0.45      0.00
    5    5    5     -0.18      0.00
    6    5    5     -0.81      0.00
    7    5    5     -1.28      0.00
    8    5    5     -1.13      0.00
    9    5    5     -1.27      0.00
   10    5    5     -0.96      0.00
   11    5    5     -0.60      0.00
   12    5    5     -0.25      0.00
  -15    6    5      0.12      0.00
  -14    6    5      0.77      0.00
  -13    6    5      1.78      0.00
  -12    6    5      2.10      0.00
  -11    6    5      1.57      0.00
  -10    6    5      0.43      0.00
   -9    6    5      0.99      0.00
   -8    6    5      0.52      0.00
   -7    6    5      0.45      0.00
   -6    6    5      0.67      0.00
   -5    6    5      0.57      0.00
   -4    6    5      1.77      0.00
   -3    6    5      2.08      0.00
   -2    6    5      2.12      0.00
   -1    6    5      1.63      0.00
    0    6    5      0.77      0.00
    1    6    5     -0.45      0.00
    2    6    5     -0.37      0.00
    3    6    5     -0.11      0.00
    4    6    5      0.42      0.00
    5    6    5      0.32      0.00
    6    6    5     -0.07      0.00
    7    6    5     -0.78      0.00
    8    6    5     -1.46      0.00
    9    6    5     -1.26      0.00
   10    6    5     -0.95      0.00
   11    6    5     -0.19      0.00
  -15    7    5      0.18      0.00
  -14    7    5      0.72      0.00
  -13    7    5      1.53      0.00
  -12    7    5      1.60      0.00
  -11    7    5      0.86      0.00
  -10    7    5      0.73      0.00
   -9    7    5      0.36      0.00
   -8    7    5      1.12      0.00
   -7    7    5      0.13      0.00
   -6    7    5     -0.76      0.00
   -5    7    5     -0.14      0.00
   -4    7    5     -0.16      0.00
   -3    7    5      0.77      0.00
   -2    7    5      1.50      0.00
   -1    7    5      1.07      0.00
    0    7    5      0.64      0.00
    1    7    5      0.31      0.00
    2    7    5     -0.21      0.00
    3    7    5      0.24      0.00
    4    7    5      0.49      0.00
    5    7    5      0.83      0.00
    6    7    5     -0.08      0.00
    7    7    5     -0.64      0.00
    8    7    5     -1.11      0.00
    9    7    5     -1.61      0.00
   10    7    5     -0.93      0.00
  -15    8    5     -0.29      0.00
  -14    8    5     -0.53      0.00
  -13    8    5     -0.22      0.00
  -12    8    5      0.20      0.00
  -11    8    5      0.05      0.00
  -10    8    5     -0.22      0.00
   -9    8    5      0.75      0.00
   -8    8    5      0.29      0.00
   -7    8    5      0.32      0.00
   -6    8    5     -0.28      0.00
   -5    8    5     -1.22      0.00
   -4    8    5     -0.35      0.00
   -3    8    5     -0.09      0.00
   -2    8    5      0.05      0.00
   -1    8    5      0.88      0.00
    0    8    5      0.71      0.00
    1    8    5      0.67      0.00
    2    8    5      0.74      0.00
    3    8    5      0.73      0.00
    4    8    5      1.16      0.00
    5    8    5      0.96      0.00
    6    8    5      1.30      0.00
    7    8    5      0.51      0.00
    8    8    5      0.13      0.00
    9    8    5      0.06      0.00
  -14    9    5     -1.48      0.00
  -13    9    5     -1.51      0.00
  -12    9    5     -0.97      0.00
  -11    9    5     -0.28      0.00
  -10    9    5      0.18      0.00
   -9    9    5     -0.03      0.00
   -8    9    5      0.78      0.00
   -7    9    5     -0.05      0.00
   -6    9    5     -0.64      0.00
   -5    9    5     -0.45      0.00
   -4    9    5     -1.37      0.00
   -3    9    5     -1.15      0.00
   -2    9    5     -0.58      0.00
   -1    9    5     -0.79      0.00
    0    9    5     -0.25      0.00
    1    9    5     -0.36      0.00
    2    9    5     -0.23      0.00
    3    9    5     -0.05      0.00
    4    9    5      0.39      0.00
    5    9    5      1.18      0.00
    6    9    5      0.92      0.00
    7    9    5      1.56      0.00
  -14   10    5     -1.69      0.00
  -13   10    5     -1.87      0.00
  -12   10    5     -0.79      0.00
  -11   10    5      0.28      0.00
  -10   10    5      0.89      0.00
   -9   10    5      1.53      0.00
   -8   10    5      0.73      0.00
   -7   10    5      0.71      0.00
   -6   10    5      0.18      0.00
   -5   10    5     -0.76      0.00
   -4   10    5     -0.43      0.00
   -3   10    5     -0.94      0.00
   -2   10    5     -1.08      0.00
   -1   10    5     -0.47      0.00
    0   10    5     -1.05      0.00
    1   10    5     -1.11      0.00
    2   10    5     -1.19      0.00
    3   10    5     -0.41      0.00
    4   10    5      0.07      0.00
    5   10    5      0.37      0.00
    6   10    5      1.14      0.00
    7   10    5      0.72      0.00
  -13   11    5     -2.03      0.00
  -12   11    5     -1.17      0.00
  -11   11    5      0.23      0.00
  -10   11    5      0.98      0.00
   -9   11    5      1.01      0.00
   -8   11    5      1.77      0.00
   -7   11    5      1.08      0.00
   -6   11    5      0.65      0.00
   -5   11    5      0.76      0.00
   -4   11    5     -0.46      0.00
   -3   11    5     -0.60      0.00
   -2   11    5     -0.39      0.00
   -1   11    5     -0.36      0.00
    0   11    5     -0.01      0.00
    1   11    5     -0.46      0.00
    2   11    5      0.01      0.00
    3   11    5      0.09      0.00
    4   11    5      0.63      0.00
    5   11    5      0.70      0.00
    6   11    5      0.34      0.00
  -12   12    5     -0.87      0.00
  -11   12    5     -0.99      0.00
  -10   12    5     -1.05      0.00
   -9   12    5     -0.21      0.00
   -8   12    5      0.33      0.00
   -7   12    5      1.31      0.00
   -6   12    5      1.08      0.00
   -5   12    5      0.03      0.00
   -4   12    5     -0.23      0.00
   -3   12    5     -1.36      0.00
   -2   12    5     -1.03      0.00
   -1   12    5      0.21      0.00
    0   12    5      0.51      0.00
    1   12    5      0.56      0.00
    2   12    5     -0.12      0.00
    3   12    5      0.08      0.00
    4   12    5     -0.43      0.00
    5   12    5     -0.41      0.00
  -11   13    5     -1.72      0.00
  -10   13    5     -2.20      0.00
   -9   13    5     -1.73      0.00
   -8   13    5      0.16      0.00
   -7   13    5      0.69      0.00
   -6   13    5      0.71      0.00
   -5   13    5      0.61      0.00
   -4   13    5     -0.50      0.00
   -3   13    5     -0.48      0.00
   -2   13    5     -0.33      0.00
   -1   13    5      0.66      0.00
    0   13    5      1.31      0.00
    1   13    5      0.67      0.00
    2   13    5      0.28      0.00
    3   13    5     -0.73      0.00
   -9   14    5     -0.64      0.00
   -8   14    5     -0.11      0.00
   -7   14    5      0.57      0.00
   -6   14    5      0.34      0.00
   -5   14    5      0.25      0.00
   -4   14    5      0.73      0.00
   -3   14    5      0.01      0.00
   -2   14    5      0.33      0.00
   -1   14    5      0.67      0.00
    0   14    5      1.20      0.00
    1   14    5      1.28      0.00
   -1  -15    6      0.28      0.00
    0  -15    6      0.66      0.00
    1  -15    6      0.72      0.00
    2  -15    6      1.40      0.00
    3  -15    6      2.89      0.00
    4  -15    6      2.41      0.00
    5  -15    6      1.93      0.00
    6  -15    6      0.84      0.00
    7  -15    6     -0.69      0.00
    8  -15    6     -1.03      0.00
   -4  -14    6     -0.86      0.00
   -3  -14    6     -0.96      0.00
   -2  -14    6     -0.12      0.00
   -1  -14    6     -0.02      0.00
    0  -14    6     -0.45      0.00
    1  -14    6      0.31      0.00
    2  -14    6      1.25      0.00
    3  -14    6      1.78      0.00
    4  -14    6      2.92      0.00
    5  -14    6      2.15      0.00
    6  -14    6      0.98      0.00
    7  -14    6     -0.03      0.00
    8  -14    6     -0.63      0.00
    9  -14    6     -0.67      0.00
   10  -14    6     -0.44      0.00
   -5  -13    6     -0.45      0.00
   -4  -13    6      0.04      0.00
   -3  -13    6      0.57      0.00
   -2  -13    6      0.28      0.00
   -1  -13    6      0.46      0.00
    0  -13    6      0.29      0.00
    1  -13    6     -0.59      0.00
    2  -13    6     -0.02      0.00
    3  -13    6      1.14      0.00
    4  -13    6      1.06      0.00
    5  -13    6      1.33      0.00
    6  -13    6      0.99      0.00
    7  -13    6      0.45      0.00
    8  -13    6     -0.15      0.00
    9  -13    6      0.04      0.00
   10  -13    6      0.14      0.00
   11  -13    6     -0.17      0.00
   -7  -12    6      1.07      0.00
   -6  -12    6      0.08      0.00
   -5  -12    6      0.54      0.00
   -4  -12    6      0.34      0.00
   -3  -12    6      0.70      0.00
   -2  -12    6      1.19      0.00
   -1  -12    6      0.60      0.00
    0  -12    6     -0.04      0.00
    1  -12    6     -0.06      0.00
    2  -12    6     -0.24      0.00
    3  -12    6      0.03      0.00
    4  -12    6      0.57      0.00
    5  -12    6      0.46      0.00
    6  -12    6      0.61      0.00
    7  -12    6      0.83      0.00
    8  -12    6      1.06      0.00
    9  -12    6      0.32      0.00
   10  -12    6      0.29      0.00
   11  -12    6      0.40      0.00
   12  -12    6     -0.41      0.00
   -8  -11    6      1.09      0.00
   -7  -11    6      1.43      0.00
   -6  -11    6      1.15      0.00
   -5  -11    6     -0.20      0.00
   -4  -11    6      0.45      0.00
   -3  -11    6      0.46      0.00
   -2  -11    6      0.25      0.00
   -1  -11    6      0.35      0.00
    0  -11    6      0.16      0.00
    1  -11    6     -0.25      0.00
    2  -11    6     -0.14      0.00
    3  -11    6     -0.10      0.00
    4  -11    6     -0.42      0.00
    5  -11    6     -0.59      0.00
    6  -11    6      0.25      0.00
    7  -11    6      1.08      0.00
    8  -11    6      1.00      0.00
    9  -11    6      1.11      0.00
   10  -11    6     -0.17      0.00
   11  -11    6     -1.16      0.00
   12  -11    6     -0.87      0.00
   13  -11    6     -1.15      0.00
   -9  -10    6     -0.12      0.00
   -8  -10    6      1.27      0.00
   -7  -10    6      1.58      0.00
   -6  -10    6      0.94      0.00
   -5  -10    6      0.61      0.00
   -4  -10    6     -0.26      0.00
   -3  -10    6      0.18      0.00
   -2  -10    6      0.02      0.00
   -1  -10    6     -0.08      0.00
    0  -10    6     -0.06      0.00
    1  -10    6     -0.03      0.00
    2  -10    6     -0.02      0.00
    3  -10    6     -0.35      0.00
    4  -10    6     -0.80      0.00
    5  -10    6     -0.56      0.00
    6  -10    6     -0.49      0.00
    7  -10    6      0.73      0.00
    8  -10    6      1.76      0.00
    9  -10    6      0.96      0.00
   10  -10    6      0.56      0.00
   11  -10    6     -0.43      0.00
   12  -10    6     -1.36      0.00
   13  -10    6     -0.49      0.00
  -10   -9    6     -0.96      0.00
   -9   -9    6     -0.43      0.00
   -8   -9    6     -0.06      0.00
   -7   -9    6      1.18      0.00
   -6   -9    6      0.99      0.00
   -5   -9    6      0.22      0.00
   -4   -9    6      0.34      0.00
   -3   -9    6      0.08      0.00
   -2   -9    6      0.21      0.00
   -1   -9    6     -0.41      0.00
    0   -9    6     -0.44      0.00
    1   -9    6     -0.28      0.00
    2   -9    6     -0.36      0.00
    3   -9    6     -0.01      0.00
    4   -9    6     -0.13      0.00
    5   -9    6     -1.00      0.00
    6   -9    6     -0.35      0.00
    7   -9    6     -0.38      0.00
    8   -9    6      0.23      0.00
    9   -9    6      1.51      0.00
   10   -9    6      1.02      0.00
   11   -9    6      0.75      0.00
   12   -9    6      0.95      0.00
   13   -9    6      0.64      0.00
   14   -9    6      0.96      0.00
  -11   -8    6     -0.22      0.00
  -10   -8    6     -0.04      0.00
   -9   -8    6     -0.39      0.00
   -8   -8    6      0.47      0.00
   -7   -8    6      0.70      0.00
   -6   -8    6      1.14      0.00
   -5   -8    6      1.15      0.00
   -4   -8    6      1.79      0.00
   -3   -8    6      2.37      0.00
   -2   -8    6      1.71      0.00
   -1   -8    6      1.30      0.00
    0   -8    6      0.44      0.00
    1   -8    6      0.28      0.00
    2   -8    6      0.74      0.00
    3   -8    6      0.35      0.00
    4   -8    6      0.06      0.00
    5   -8    6      0.04      0.00
    6   -8    6     -1.35      0.00
    7   -8    6     -0.87      0.00
    8   -8    6     -0.32      0.00
    9   -8    6      0.46      0.00
   10   -8    6      1.78      0.00
   11   -8    6      1.66      0.00
   12   -8    6      1.57      0.00
   13   -8    6      2.08      0.00
   14   -8    6      1.33      0.00
  -12   -7    6      0.29      0.00
  -11   -7    6      0.65      0.00
  -10   -7    6      0.53      0.00
   -9   -7    6      0.63      0.00
   -8   -7    6      0.07      0.00
   -7   -7    6      0.28      0.00
   -6   -7    6      0.44      0.00
   -5   -7    6      1.44      0.00
   -4   -7    6      2.02      0.00
   -3   -7    6      2.80      0.00
   -2   -7    6      2.45      0.00
   -1   -7    6      1.11      0.00
    0   -7    6      0.82      0.00
    1   -7    6      0.69      0.00
    2   -7    6      0.22      0.00
    3   -7    6      0.33      0.00
    4   -7    6     -0.06      0.00
    5   -7    6     -0.64      0.00
    6   -7    6      0.16      0.00
    7   -7    6     -0.41      0.00
    8   -7    6      0.31      0.00
    9   -7    6      1.17      0.00
   10   -7    6      1.41      0.00
   11   -7    6      1.65      0.00
   12   -7    6      1.56      0.00
   13   -7    6      1.50      0.00
   14   -7    6      1.38      0.00
  -12   -6    6      0.63      0.00
  -11   -6    6      1.03      0.00
  -10   -6    6      1.43      0.00
   -9   -6    6      0.53      0.00
   -8   -6    6     -0.14      0.00
   -7   -6    6     -0.51      0.00
   -6   -6    6     -0.49      0.00
   -5   -6    6     -0.20      0.00
   -4   -6    6      1.39      0.00
   -3   -6    6      1.58      0.00
   -2   -6    6      1.34      0.00
   -1   -6    6      0.82      0.00
    0   -6    6      0.60      0.00
    1   -6    6      0.45      0.00
    2   -6    6      0.55      0.00
    3   -6    6     -0.05      0.00
    4   -6    6     -0.27      0.00
    5   -6    6     -0.01      0.00
    6   -6    6     -0.36      0.00
    7   -6    6      0.47      0.00
    8   -6    6      0.06      0.00
    9   -6    6      0.39      0.00
   10   -6    6      0.61      0.00
   11   -6    6      0.36      0.00
   12   -6    6      0.43      0.00
   13   -6    6      0.61      0.00
   14   -6    6      0.41      0.00
  -13   -5    6     -0.15      0.00
  -12   -5    6      0.99      0.00
  -11   -5    6      1.40      0.00
  -10   -5    6      1.14      0.00
   -9   -5    6      0.68      0.00
   -8   -5    6     -0.36      0.00
   -7   -5    6     -1.06      0.00
   -6   -5    6     -0.68      0.00
   -5   -5    6      0.18      0.00
   -4   -5    6      1.02      0.00
   -3   -5    6      2.26      0.00
   -2   -5    6      1.83      0.00
   -1   -5    6      1.50      0.00
    0   -5    6      0.96      0.00
    1   -5    6      1.28      0.00
    2   -5    6      0.41      0.00
    3   -5    6      0.33      0.00
    4   -5    6      0.31      0.00
    5   -5    6     -0.20      0.00
    6   -5    6      0.07      0.00
    7   -5    6     -0.26      0.00
    8   -5    6      0.07      0.00
    9   -5    6     -0.49      0.00
   10   -5    6     -0.13      0.00
   11   -5    6     -0.12      0.00
   12   -5    6     -0.28      0.00
   13   -5    6      0.23      0.00
   14   -5    6      0.51      0.00
  -13   -4    6     -0.40      0.00
  -12   -4    6     -0.47      0.00
  -11   -4    6      0.46      0.00
  -10   -4    6      0.63      0.00
   -9   -4    6     -0.33      0.00
   -8   -4    6     -0.77      0.00
   -7   -4    6     -0.52      0.00
   -6   -4    6     -1.11      0.00
   -5   -4    6     -0.92      0.00
   -4   -4    6      0.12      0.00
   -3   -4    6      1.02      0.00
   -2   -4    6      1.17      0.00
   -1   -4    6      0.71      0.00
    0   -4    6      1.44      0.00
    1   -4    6     -0.39      0.00
    2   -4    6     -0.65      0.00
    3   -4    6     -0.87      0.00
    4   -4    6     -0.51      0.00
    5   -4    6      0.12      0.00
    6   -4    6      0.05      0.00
    7   -4    6      0.39      0.00
    8   -4    6     -0.13      0.00
    9   -4    6     -0.19      0.00
   10   -4    6     -0.92      0.00
   11   -4    6     -0.60      0.00
   12   -4    6     -0.34      0.00
   13   -4    6      0.01      0.00
   14   -4    6      0.88      0.00
  -14   -3    6     -1.02      0.00
  -13   -3    6     -1.47      0.00
  -12   -3    6     -0.14      0.00
  -11   -3    6      0.15      0.00
  -10   -3    6      0.48      0.00
   -9   -3    6      0.71      0.00
   -8   -3    6      0.45      0.00
   -7   -3    6     -0.49      0.00
   -6   -3    6     -1.25      0.00
   -5   -3    6     -2.26      0.00
   -4   -3    6     -1.12      0.00
   -3   -3    6      0.29      0.00
   -2   -3    6      1.81      0.00
   -1   -3    6      2.24      0.00
    0   -3    6      1.28      0.00
    1   -3    6      1.89      0.00
    2   -3    6     -1.04      0.00
    3   -3    6     -1.08      0.00
    4   -3    6      0.09      0.00
    5   -3    6      0.08      0.00
    6   -3    6     -0.02      0.00
    7   -3    6      0.11      0.00
    8   -3    6      0.15      0.00
    9   -3    6     -0.69      0.00
   10   -3    6     -0.27      0.00
   11   -3    6     -0.57      0.00
   12   -3    6     -0.62      0.00
   13   -3    6     -0.27      0.00
   14   -3    6      0.17      0.00
  -14   -2    6     -0.94      0.00
  -13   -2    6     -0.71      0.00
  -12   -2    6     -0.66      0.00
  -11   -2    6      0.64      0.00
  -10   -2    6      1.15      0.00
   -9   -2    6      0.94      0.00
   -8   -2    6      0.59      0.00
   -7   -2    6      0.19      0.00
   -6   -2    6     -1.27      0.00
   -5   -2    6     -1.49      0.00
   -4   -2    6     -0.65      0.00
   -3   -2    6      1.57      0.00
   -2   -2    6      0.48      0.00
   -1   -2    6      0.74      0.00
    0   -2    6      2.19      0.00
    1   -2    6      0.57      0.00
    2   -2    6      1.63      0.00
    3   -2    6      0.50      0.00
    4   -2    6      0.54      0.00
    5   -2    6      0.71      0.00
    6   -2    6     -0.02      0.00
    7   -2    6     -0.18      0.00
    8   -2    6      0.48      0.00
    9   -2    6      0.98      0.00
   10   -2    6      0.45      0.00
   11   -2    6      0.79      0.00
   12   -2    6      0.18      0.00
   13   -2    6     -0.37      0.00
   14   -2    6     -0.03      0.00
  -15   -1    6      0.83      0.00
  -14   -1    6      0.06      0.00
  -13   -1    6     -0.08      0.00
  -12   -1    6      0.28      0.00
  -11   -1    6      0.15      0.00
  -10   -1    6      0.29      0.00
   -9   -1    6      0.37      0.00
   -8   -1    6      0.34      0.00
   -7   -1    6      0.04      0.00
   -6   -1    6     -0.07      0.00
   -5   -1    6     -0.39      0.00
   -4   -1    6      0.14      0.00
   -3   -1    6     -1.07      0.00
   -2   -1    6     -0.79      0.00
   -1   -1    6     -2.65      0.00
    0   -1    6     -1.16      0.00
    1   -1    6      2.81      0.00
    2   -1    6      1.10      0.00
    3   -1    6      1.43      0.00
    4   -1    6      0.83      0.00
    5   -1    6     -0.06      0.00
    6   -1    6     -0.37      0.00
    7   -1    6      0.47      0.00
    8   -1    6      0.95      0.00
    9   -1    6      0.83      0.00
   10   -1    6      0.95      0.00
   11   -1    6      0.53      0.00
   12   -1    6      0.59      0.00
   13   -1    6      0.66      0.00
   14   -1    6      0.83      0.00
  -14    0    6      2.64      0.00
  -13    0    6      1.40      0.00
  -12    0    6      0.35      0.00
  -11    0    6     -0.16      0.00
  -10    0    6     -0.11      0.00
   -9    0    6      0.04      0.00
   -8    0    6      0.38      0.00
   -7    0    6      0.95      0.00
   -6    0    6      0.90      0.00
   -5    0    6      0.58      0.00
   -4    0    6      0.45      0.00
   -3    0    6      0.97      0.00
   -2    0    6     -1.91      0.00
   -1    0    6     -0.31      0.00
    0    0    6      1.19      0.00
    1    0    6      2.31      0.00
    2    0    6      4.25      0.00
    3    0    6      1.21      0.00
    4    0    6      0.13      0.00
    5    0    6     -0.23      0.00
    6    0    6     -0.14      0.00
    7    0    6      0.29      0.00
    8    0    6      1.25      0.00
    9    0    6      1.00      0.00
   10    0    6      0.24      0.00
   11    0    6      0.60      0.00
   12    0    6      1.11      0.00
   13    0    6      1.43      0.00
   14    0    6      1.47      0.00
  -15    1    6      3.23      0.00
  -14    1    6      2.16      0.00
  -13    1    6      1.10      0.00
  -12    1    6     -0.05      0.00
  -11    1    6     -0.43      0.00
  -10    1    6     -0.66      0.00
   -9    1    6     -0.20      0.00
   -8    1    6      0.09      0.00
   -7    1    6      0.48      0.00
   -6    1    6      1.01      0.00
   -5    1    6      1.14      0.00
   -4    1    6      0.41      0.00
   -3    1    6     -1.00      0.00
   -2    1    6     -0.44      0.00
   -1    1    6     -2.76      0.00
    0    1    6     -0.16      0.00
    1    1    6      2.52      0.00
    2    1    6      1.89      0.00
    3    1    6      2.14      0.00
    4    1    6      0.37      0.00
    5    1    6     -0.37      0.00
    6    1    6     -0.55      0.00
    7    1    6      0.29      0.00
    8    1    6      0.57      0.00
    9    1    6      0.55      0.00
   10    1    6      0.20      0.00
   11    1    6      0.09      0.00
   12    1    6      0.43      0.00
   13    1    6      1.04      0.00
  -15    2    6      0.96      0.00
  -14    2    6      0.59      0.00
  -13    2    6      0.23      0.00
  -12    2    6      0.43      0.00
  -11    2    6     -0.05      0.00
  -10    2    6     -0.04      0.00
   -9    2    6     -0.61      0.00
   -8    2    6     -0.35      0.00
   -7    2    6      0.32      0.00
   -6    2    6      1.13      0.00
   -5    2    6      0.82      0.00
   -4    2    6     -0.09      0.00
   -3    2    6     -1.20      0.00
   -2    2    6     -3.31      0.00
   -1    2    6     -1.88      0.00
    0    2    6     -2.31      0.00
    1    2    6     -0.18      0.00
    2    2    6      1.87      0.00
    3    2    6      1.05      0.00
    4    2    6      0.76      0.00
    5    2    6     -0.27      0.00
    6    2    6     -0.75      0.00
    7    2    6     -0.92      0.00
    8    2    6     -0.31      0.00
    9    2    6     -0.58      0.00
   10    2    6     -1.14      0.00
   11    2    6     -1.29      0.00
   12    2    6     -0.71      0.00
   13    2    6     -0.43      0.00
  -15    3    6     -0.41      0.00
  -14    3    6     -0.59      0.00
  -13    3    6     -0.23      0.00
  -12    3    6      0.18      0.00
  -11    3    6      0.42      0.00
  -10    3    6     -0.40      0.00
   -9    3    6     -0.16      0.00
   -8    3    6     -0.39      0.00
   -7    3    6      0.35      0.00
   -6    3    6      1.11      0.00
   -5    3    6      1.52      0.00
   -4    3    6      0.79      0.00
   -3    3    6      0.34      0.00
   -2    3    6      0.95      0.00
   -1    3    6     -0.35      0.00
    0    3    6      0.58      0.00
    1    3    6      0.20      0.00
    2    3    6      0.80      0.00
    3    3    6      1.50      0.00
    4    3    6      0.87      0.00
    5    3    6      0.21      0.00
    6    3    6     -0.65      0.00
    7    3    6     -0.75      0.00
    8    3    6     -0.83      0.00
    9    3    6     -0.81      0.00
   10    3    6     -1.13      0.00
   11    3    6     -1.15      0.00
   12    3    6     -0.95      0.00
   13    3    6     -0.29      0.00
  -15    4    6     -0.30      0.00
  -14    4    6     -0.83      0.00
  -13    4    6     -0.38      0.00
  -12    4    6      0.13      0.00
  -11    4    6     -0.14      0.00
  -10    4    6     -0.06      0.00
   -9    4    6     -0.54      0.00
   -8    4    6      0.04      0.00
   -7    4    6     -0.20      0.00
   -6    4    6      0.48      0.00
   -5    4    6      0.87      0.00
   -4    4    6      0.99      0.00
   -3    4    6      1.10      0.00
   -2    4    6      1.15      0.00
   -1    4    6      1.37      0.00
    0    4    6     -0.25      0.00
    1    4    6     -0.06      0.00
    2    4    6      0.07      0.00
    3    4    6      0.76      0.00
    4    4    6      0.83      0.00
    5    4    6      0.09      0.00
    6    4    6     -0.77      0.00
    7    4    6     -1.13      0.00
    8    4    6     -0.91      0.00
    9    4    6     -0.85      0.00
   10    4    6     -0.80      0.00
   11    4    6     -0.69      0.00
   12    4    6     -0.40      0.00
  -15    5    6     -0.10      0.00
  -14    5    6     -0.03      0.00
  -13    5    6      0.56      0.00
  -12    5    6      1.24      0.00
  -11    5    6      0.91      0.00
  -10    5    6      0.09      0.00
   -9    5    6      0.47      0.00
   -8    5    6     -0.02      0.00
   -7    5    6      0.52      0.00
   -6    5    6      0.37      0.00
   -5    5    6      0.93      0.00
   -4    5    6      1.51      0.00
   -3    5    6      1.53      0.00
   -2    5    6      1.46      0.00
   -1    5    6      0.82      0.00
    0    5    6      0.00      0.00
    1    5    6     -0.96      0.00
    2    5    6     -0.28      0.00
    3    5    6      0.14      0.00
    4    5    6      0.55      0.00
    5    5    6      0.12      0.00
    6    5    6     -0.40      0.00
    7    5    6     -0.95      0.00
    8    5    6     -0.86      0.00
    9    5    6     -0.73      0.00
   10    5    6     -0.70      0.00
   11    5    6     -0.40      0.00
  -15    6    6     -0.43      0.00
  -14    6    6     -0.04      0.00
  -13    6    6      1.17      0.00
  -12    6    6      1.52      0.00
  -11    6    6      1.11      0.00
  -10    6    6      0.54      0.00
   -9    6    6      0.28      0.00
   -8    6    6      1.14      0.00
   -7    6    6      0.21      0.00
   -6    6    6      0.53      0.00
   -5    6    6      0.80      0.00
   -4    6    6      1.12      0.00
   -3    6    6      2.01      0.00
   -2    6    6      2.10      0.00
   -1    6    6      1.31      0.00
    0    6    6      0.54      0.00
    1    6    6     -0.20      0.00
    2    6    6     -0.53      0.00
    3    6    6      0.20      0.00
    4    6    6      0.62      0.00
    5    6    6      0.79      0.00
    6    6    6      0.11      0.00
    7    6    6     -0.08      0.00
    8    6    6     -0.65      0.00
    9    6    6     -0.68      0.00
   10    6    6     -0.21      0.00
   11    6    6      0.30      0.00
  -15    7    6     -0.32      0.00
  -14    7    6     -0.13      0.00
  -13    7    6      0.41      0.00
  -12    7    6      1.06      0.00
  -11    7    6      0.50      0.00
  -10    7    6      0.32      0.00
   -9    7    6      0.85      0.00
   -8    7    6      0.54      0.00
   -7    7    6      0.76      0.00
   -6    7    6     -0.76      0.00
   -5    7    6     -0.91      0.00
   -4    7    6      0.02      0.00
   -3    7    6      0.33      0.00
   -2    7    6      1.03      0.00
   -1    7    6      1.40      0.00
    0    7    6      0.58      0.00
    1    7    6      0.31      0.00
    2    7    6      0.09      0.00
    3    7    6      0.14      0.00
    4    7    6      0.45      0.00
    5    7    6      0.52      0.00
    6    7    6      0.39      0.00
    7    7    6     -0.52      0.00
    8    7    6     -0.35      0.00
    9    7    6     -0.49      0.00
   10    7    6     -0.43      0.00
  -14    8    6     -1.08      0.00
  -13    8    6     -0.81      0.00
  -12    8    6     -0.55      0.00
  -11    8    6      0.08      0.00
  -10    8    6      0.07      0.00
   -9    8    6      0.52      0.00
   -8    8    6      1.27      0.00
   -7    8    6     -0.03      0.00
   -6    8    6     -0.21      0.00
   -5    8    6     -0.80      0.00
   -4    8    6     -1.10      0.00
   -3    8    6     -0.02      0.00
   -2    8    6      0.24      0.00
   -1    8    6      0.32      0.00
    0    8    6      0.85      0.00
    1    8    6      0.37      0.00
    2    8    6      0.27      0.00
    3    8    6      0.11      0.00
    4    8    6      0.50      0.00
    5    8    6      0.58      0.00
    6    8    6      0.59      0.00
    7    8    6      1.10      0.00
    8    8    6      0.53      0.00
    9    8    6      0.39      0.00
  -14    9    6     -1.86      0.00
  -13    9    6     -2.06      0.00
  -12    9    6     -1.02      0.00
  -11    9    6     -0.47      0.00
  -10    9    6      0.55      0.00
   -9    9    6      0.91      0.00
   -8    9    6      0.58      0.00
   -7    9    6      0.80      0.00
   -6    9    6     -0.59      0.00
   -5    9    6     -0.79      0.00
   -4    9    6     -0.47      0.00
   -3    9    6     -1.14      0.00
   -2    9    6     -0.63      0.00
   -1    9    6     -0.27      0.00
    0    9    6     -0.64      0.00
    1    9    6     -0.53      0.00
    2    9    6     -0.76      0.00
    3    9    6     -0.36      0.00
    4    9    6     -0.28      0.00
    5    9    6      0.63      0.00
    6    9    6      1.13      0.00
    7    9    6      1.13      0.00
  -13   10    6     -1.83      0.00
  -12   10    6     -1.09      0.00
  -11   10    6      0.68      0.00
  -10   10    6      1.10      0.00
   -9   10    6      1.58      0.00
   -8   10    6      1.65      0.00
   -7   10    6      0.20      0.00
   -6   10    6      0.13      0.00
   -5   10    6     -0.36      0.00
   -4   10    6     -0.84      0.00
   -3   10    6     -0.31      0.00
   -2   10    6     -0.70      0.00
   -1   10    6     -0.65      0.00
    0   10    6     -0.69      0.00
    1   10    6     -1.26      0.00
    2   10    6     -1.05      0.00
    3   10    6     -0.77      0.00
    4   10    6      0.27      0.00
    5   10    6      0.23      0.00
    6   10    6      0.64      0.00
    7   10    6      0.98      0.00
  -13   11    6     -1.64      0.00
  -12   11    6     -0.65      0.00
  -11   11    6      0.08      0.00
  -10   11    6      1.17      0.00
   -9   11    6      1.24      0.00
   -8   11    6      1.12      0.00
   -7   11    6      1.29      0.00
   -6   11    6      0.00      0.00
   -5   11    6     -0.13      0.00
   -4   11    6     -0.12      0.00
   -3   11    6     -1.07      0.00
   -2   11    6     -0.52      0.00
   -1   11    6     -0.19      0.00
    0   11    6     -0.13      0.00
    1   11    6     -0.21      0.00
    2   11    6     -0.07      0.00
    3   11    6      0.67      0.00
    4   11    6      0.47      0.00
    5   11    6      0.80      0.00
    6   11    6      0.37      0.00
  -12   12    6     -0.62      0.00
  -11   12    6     -0.49      0.00
  -10   12    6     -1.16      0.00
   -9   12    6     -0.49      0.00
   -8   12    6      0.61      0.00
   -7   12    6      0.59      0.00
   -6   12    6      0.76      0.00
   -5   12    6     -0.27      0.00
   -4   12    6     -1.24      0.00
   -3   12    6     -1.31      0.00
   -2   12    6     -1.48      0.00
   -1   12    6     -0.20      0.00
    0   12    6      0.33      0.00
    1   12    6      0.31      0.00
    2   12    6      0.05      0.00
    3   12    6     -0.26      0.00
    4   12    6     -0.04      0.00
  -10   13    6     -1.80      0.00
   -9   13    6     -1.40      0.00
   -8   13    6      0.10      0.00
   -7   13    6      1.38      0.00
   -6   13    6      0.68      0.00
   -5   13    6      0.40      0.00
   -4   13    6     -0.14      0.00
   -3   13    6     -0.87      0.00
   -2   13    6     -0.24      0.00
   -1   13    6      0.18      0.00
    0   13    6      0.82      0.00
    1   13    6      0.15      0.00
    2   13    6     -0.39      0.00
    3   13    6     -0.64      0.00
   -8   14    6      0.43      0.00
   -7   14    6      0.74      0.00
   -6   14    6      0.95      0.00
[truncated: 2,031,136 more chars]
